# Supplementary material for: Elucidating the Synergistic Effect of Multiple Chinese Herbal Prescriptions in the Treatment of Post-stroke Neurological Damage
Source: Front Pharmacol. 2022 Mar 9;13:784242. doi: 10.3389/fphar.2022.784242 (PMC8959705; doi:10.3389/fphar.2022.784242)
Supplement: Supplementary file 1 [file DataSheet1.xlsx]

## Sheet: Table S1
Table S1. Number of compounds in each herb in the TCM formula.
Prescription	Herbs	Number of compounds
Di Tan Decoction (DTD)	Gancao	280
Di Tan Decoction (DTD)	Shichangpu	105
Di Tan Decoction (DTD)	Juhong	29
Di Tan Decoction (DTD)	Nanxing	123
Di Tan Decoction (DTD)	Renshen	190
Di Tan Decoction (DTD)	Banxia	116
Di Tan Decoction (DTD)	Fuling	34
Di Tan Decoction (DTD)	Zhishi	65
Di Tan Decoction (DTD)	Zhuru	39
Xuefu Zhuyu Decoction (XFZYD)	Taoren	66
Xuefu Zhuyu Decoction (XFZYD)	Honghua	189
Xuefu Zhuyu Decoction (XFZYD)	Danggui	125
Xuefu Zhuyu Decoction (XFZYD)	Dihuang	76
Xuefu Zhuyu Decoction (XFZYD)	Niuxi	176
Xuefu Zhuyu Decoction (XFZYD)	Chuanxiong	189
Xuefu Zhuyu Decoction (XFZYD)	Jiegeng	102
Xuefu Zhuyu Decoction (XFZYD)	Chishao	119
Xuefu Zhuyu Decoction (XFZYD)	Zhike	17
Xuefu Zhuyu Decoction (XFZYD)	Gancao	280
Xuefu Zhuyu Decoction (XFZYD)	Chaihu	349
Xiao Xuming Decoction (XXMD)	Mahuang	363
Xiao Xuming Decoction (XXMD)	Fangji	50
Xiao Xuming Decoction (XXMD)	Renshen	190
Xiao Xuming Decoction (XXMD)	Huangqin	143
Xiao Xuming Decoction (XXMD)	Rougui	100
Xiao Xuming Decoction (XXMD)	Gancao	280
Xiao Xuming Decoction (XXMD)	Baishao	85
Xiao Xuming Decoction (XXMD)	Chuanxiong	189
Xiao Xuming Decoction (XXMD)	Kuxingren	113
Xiao Xuming Decoction (XXMD)	Fuzi	65
Xiao Xuming Decoction (XXMD)	Fangfeng	173
Xiao Xuming Decoction (XXMD)	Shengjiang	265

## Sheet: Table S2
Table S2. Compounds in DTD after ADMET screening.
Compound ID	Compound name	Herb	OB	Caco-2	DL	BBB	TPSA	MW	Hdon	Hacc	AlogP	RBN
MOL013331	Isomeranzin	Juhong	42.78	0.69	0.15	0.36	56.51	260.31	0	4	2.64	4
MOL001942	isoimperatorin	Juhong	45.46	0.97	0.23	0.66	52.58	270.3	0	4	3.65	3
MOL001945	Majudin	Juhong	42.21	0.94	0.13	0.69	52.58	216.2	0	4	2.19	1
MOL001941	Ammidin	Zhishi	34.55	1.13	0.22	0.92	52.58	270.3	0	4	3.65	3
MOL001945	Majudin	Zhishi	42.21	0.94	0.13	0.69	52.58	216.2	0	4	2.19	1
MOL001484	Inermin	Gancao	75.18	0.89	0.54	0.4	57.15	284.28	1	5	2.44	0
MOL002565	Medicarpin	Gancao	49.22	1	0.34	0.53	47.92	270.3	1	4	2.66	1
MOL003896	7-Methoxy-2-methyl isoflavone	Gancao	42.56	1.16	0.2	0.56	39.44	266.31	0	3	3.36	2
MOL004833	Phaseolinisoflavan	Gancao	32.01	1.01	0.45	0.46	58.92	324.4	2	4	3.95	1
MOL004837	Karenzu DK2	Gancao	62.26	0.94	0.1	0.64	34.14	224.27	0	2	3.16	4
MOL004891	shinpterocarpin	Gancao	80.3	1.1	0.73	0.68	47.92	322.38	1	4	3.46	0
MOL004908	Glabridin	Gancao	53.25	0.97	0.47	0.36	58.92	324.4	2	4	3.95	1
MOL004978	2-[(3R)-8,8-dimethyl-3,4-dihydro-2H-pyrano[6,5-f]chromen-3-yl]-5-methoxyphenol	Gancao	36.21	1.12	0.52	0.61	47.92	338.43	1	4	4.2	2
MOL000500	Vestitol	Gancao	74.66	0.86	0.21	0.3	58.92	272.32	2	4	3.15	2
MOL005003	Licoagrocarpin	Gancao	58.81	1.23	0.58	0.61	47.92	338.43	1	4	4.51	3
MOL005018	Xambioona	Gancao	54.85	1.09	0.87	0.52	44.76	388.49	0	4	4.68	1
MOL000057	DIBP	Gancao	49.63	0.85	0.13	0.68	52.6	278.38	0	4	3.92	8
MOL000676	DBP	Gancao	64.54	0.8	0.13	0.56	52.6	278.38	0	4	4.2	10
MOL000066	alloaromadedrene	Shichangpu	54.04	1.81	0.1	2.07	0	204.39	0	0	4.22	0
MOL001566	calarene	Shichangpu	52.16	1.82	0.11	2.04	0	204.39	0	0	4.12	0
MOL001945	Majudin	Shichangpu	42.21	0.94	0.13	0.69	52.58	216.2	0	4	2.19	1
MOL000474	Epoxycaryophyllene	Shichangpu	32.67	1.58	0.13	1.76	12.53	220.39	0	1	3.52	0
MOL002335	beta-Gurjunene	Shichangpu	51.36	1.81	0.1	2.07	0	204.39	0	0	4.22	0
MOL000266	beta-Cubebene	Shichangpu	32.81	1.83	0.11	2.02	0	204.39	0	0	4.22	1
MOL003538	()-Ledene	Shichangpu	51.84	1.86	0.1	2.16	0	204.39	0	0	4.36	0
MOL000025	α-Longipinene	Shichangpu	57.47	1.81	0.12	2.05	0	204.39	0	0	4.12	0
MOL003543	Aminacrin	Shichangpu	35	0.91	0.12	0.33	38.91	194.25	2	2	2.61	0
MOL003545	aristolene	Shichangpu	52.2	1.81	0.11	2.08	0	204.39	0	0	4.12	0
MOL003546	Aristolone	Shichangpu	45.31	1.29	0.13	1.54	17.07	218.37	0	1	3.19	0
MOL003553	Calamendiol	Shichangpu	61.13	0.79	0.11	0.67	40.46	236.39	2	2	2.51	1
MOL003560	Isocalamendiol	Shichangpu	57.63	0.94	0.11	0.74	40.46	238.41	2	2	2.69	1
MOL003565	longicyclene	Shichangpu	46.07	1.81	0.15	2.16	0	204.39	0	0	3.55	0
MOL003566	Murolan-3,9(11)-diene-10-peroxy	Shichangpu	36.72	1.14	0.11	1.04	29.46	236.39	1	2	3.99	2
MOL002573	Patchoulene	Shichangpu	49.06	1.82	0.11	2.17	0	204.39	0	0	4.32	0
MOL002153	spathulenol	Shichangpu	81.61	1.4	0.12	1.55	20.23	220.39	1	1	3.01	0
MOL000935	α-gurjunene	Shichangpu	52.57	1.83	0.1	2.1	0	204.39	0	0	4.36	0
MOL003575	α-Panasinsene	Shichangpu	56.77	1.83	0.12	2.11	0	204.39	0	0	4.08	0
MOL000612	(-)-alpha-cedrene	Shichangpu	55.56	1.81	0.1	2.16	0	204.39	0	0	4.12	0
MOL013143	(+)-3,8-dimethyl-5(1-methylethylethylidene)-1,2,3,4,5,6,7,8-octahydroazulene-6-one	Nanxing	35.02	1.32	0.12	1.44	17.07	218.37	0	1	3.05	0
MOL002150	1-Acetyl-beta-carboline	Nanxing	67.12	1.18	0.13	0.81	45.75	210.25	1	2	2.34	1
MOL000474	Epoxycaryophyllene	Nanxing	32.67	1.58	0.13	1.76	12.53	220.39	0	1	3.52	0
MOL001484	Inermin	Renshen	65.83	0.91	0.54	0.36	57.15	284.28	1	5	2.44	0
MOL004100	N-Salicylidene-salicylamine	Renshen	95.46	1.12	0.11	0.48	52.82	227.28	2	3	2.9	3
MOL005269	(+)-Maalioxide	Renshen	55.93	1.59	0.13	1.93	9.23	222.41	0	1	3.47	0
MOL005308	Aposiopolamine	Renshen	66.65	0.66	0.22	0.4	50.86	271.34	1	4	1.39	4
MOL005319	Ditertbutyl phthalate	Renshen	43.67	1.13	0.13	1.13	52.6	278.38	0	4	3.4	6
MOL005355	Ginsenoyne E	Renshen	36.53	1.05	0.13	0.46	29.6	258.39	0	2	4.93	8
MOL005356	Girinimbin	Renshen	61.22	1.72	0.31	1.22	25.02	263.36	1	1	4.6	0
MOL005396	cis-Widdrol alpha-epoxide	Renshen	69.04	1.07	0.15	1	32.76	238.41	1	2	2.6	0
MOL000066	alloaromadedrene	Renshen	53.46	1.83	0.1	2.1	0	204.39	0	0	4.22	0
MOL000676	DBP	Renshen	64.54	0.8	0.13	0.56	52.6	278.38	0	4	4.2	10
MOL000935	α-gurjunene	Renshen	53.83	1.86	0.1	2.17	0	204.39	0	0	4.36	0
MOL002495	6-shogaol	Banxia	31	1.07	0.14	0.49	46.53	276.41	1	3	4.55	9
MOL002670	Cavidine	Banxia	35.64	1.08	0.81	0.63	40.16	353.45	0	5	3.72	2

## Sheet: Table S3
Table S3. Compounds in XFZYD after ADMET screening.
Compound ID	Compound name	Herb	OB	Caco-2	DL	BBB	TPSA	MW	Hdon	Hacc	AlogP	RBN
MOL002697	longifolene	Honghua	44.07	1.82	0.11	2.14	0	204.39	0	0	4.18	0
MOL000474	Epoxycaryophyllene	Honghua	32.67	1.58	0.13	1.76	12.53	220.39	0	1	3.52	0
MOL000612	(-)-alpha-cedrene	Honghua	55.56	1.79	0.1	2.16	0	204.39	0	0	4.12	0
MOL002033	cis-Thujopsene	Danggui	56.43	1.84	0.12	2.24	0	204.39	0	0	4.08	0
MOL000612	(-)-alpha-cedrene	Danggui	55.56	1.79	0.1	2.05	0	204.39	0	0	4.12	0
MOL001454	berberine	Niuxi	36.86	1.24	0.78	0.57	40.8	336.39	0	4	3.45	2
MOL001458	coptisine	Niuxi	30.67	1.21	0.86	0.32	40.8	320.34	0	4	3.25	0
MOL002897	epiberberine	Niuxi	43.09	1.17	0.78	0.4	40.8	336.39	0	4	3.45	2
MOL000057	DIBP	Niuxi	49.63	0.85	0.13	0.68	52.6	278.38	0	4	3.92	8
MOL000676	DBP	Niuxi	64.54	0.8	0.13	0.56	52.6	278.38	0	4	4.2	10
MOL000785	palmatine	Niuxi	64.6	1.33	0.65	0.37	40.8	352.44	0	4	3.65	4
MOL001390	Globulol	Chuanxiong	85.51	1.29	0.12	1.46	20.23	222.41	1	1	3.2	0
MOL002112	alpha-Selinene	Chuanxiong	31.81	1.82	0.1	2.14	0	218.42	0	0	4.96	1
MOL000266	beta-Cubebene	Chuanxiong	32.16	1.82	0.11	2.13	0	204.39	0	0	4.22	1
MOL002150	1-Acetyl-beta-carboline	Chuanxiong	67.12	1.18	0.13	0.81	45.75	210.25	1	2	2.34	1
MOL002153	spathulenol	Chuanxiong	82.33	1.37	0.12	1.49	20.23	220.39	1	1	3.01	0
MOL002186	Aromadendrene oxide 2	Chuanxiong	65.1	1.56	0.14	1.82	12.53	220.39	0	1	3.08	0
MOL002190	Cedrene	Chuanxiong	51.14	1.82	0.11	2.12	0	204.39	0	0	4.18	0
MOL000937	58870_FLUKA	Chuanxiong	49.01	1.82	0.1	2.08	0	204.39	0	0	4.36	0
MOL007021	trans-.beta.-Terpinyl benzoate	Chishao	46.89	1.49	0.12	1.42	26.3	258.39	0	2	4.51	4
MOL000474	Epoxycaryophyllene	Zhike	34.43	1.57	0.13	1.81	12.53	220.39	0	1	3.52	0
MOL001484	Inermin	Gancao	75.18	0.89	0.54	0.4	57.15	284.28	1	5	2.44	0
MOL002565	Medicarpin	Gancao	49.22	1	0.34	0.53	47.92	270.3	1	4	2.66	1
MOL003896	7-Methoxy-2-methyl isoflavone	Gancao	42.56	1.16	0.2	0.56	39.44	266.31	0	3	3.36	2
MOL004833	Phaseolinisoflavan	Gancao	32.01	1.01	0.45	0.46	58.92	324.4	2	4	3.95	1
MOL004837	Karenzu DK2	Gancao	62.26	0.94	0.1	0.64	34.14	224.27	0	2	3.16	4
MOL004891	shinpterocarpin	Gancao	80.3	1.1	0.73	0.68	47.92	322.38	1	4	3.46	0
MOL004908	Glabridin	Gancao	53.25	0.97	0.47	0.36	58.92	324.4	2	4	3.95	1
MOL004978	2-[(3R)-8,8-dimethyl-3,4-dihydro-2H-pyrano[6,5-f]chromen-3-yl]-5-methoxyphenol	Gancao	36.21	1.12	0.52	0.61	47.92	338.43	1	4	4.2	2
MOL000500	Vestitol	Gancao	74.66	0.86	0.21	0.3	58.92	272.32	2	4	3.15	2
MOL005003	Licoagrocarpin	Gancao	58.81	1.23	0.58	0.61	47.92	338.43	1	4	4.51	3
MOL005018	Xambioona	Gancao	54.85	1.09	0.87	0.52	44.76	388.49	0	4	4.68	1
MOL000057	DIBP	Gancao	49.63	0.85	0.13	0.68	52.6	278.38	0	4	3.92	8
MOL000676	DBP	Gancao	64.54	0.8	0.13	0.56	52.6	278.38	0	4	4.2	10
MOL000066	alloaromadedrene	Chaihu	54.04	1.81	0.1	2.07	0	204.39	0	0	4.22	0
MOL002335	beta-Gurjunene	Chaihu	51.36	1.81	0.1	2.07	0	204.39	0	0	4.22	0
MOL004067	()-Nootkatone	Chaihu	33.04	1.36	0.1	1.51	17.07	218.37	0	1	3.61	1
MOL004628	Octalupine	Chaihu	47.82	0.48	0.28	0.3	43.78	264.41	1	4	-0.07	0
MOL004658	cedrenol	Chaihu	108.56	1.3	0.12	1.47	20.23	220.39	1	1	2.92	0
MOL001390	Globulol	Chaihu	82.78	1.32	0.12	1.55	20.23	222.41	1	1	3.2	0
MOL002697	longifolene	Chaihu	39.49	1.83	0.11	2.08	0	204.39	0	0	4.18	0
MOL002153	spathulenol	Chaihu	80.01	1.26	0.12	1.31	20.23	220.39	1	1	3.01	0
MOL004720	β-cedrene	Chaihu	54.35	1.79	0.11	2.12	0	204.39	0	0	4.18	0
MOL004728	γ-patchoulene	Chaihu	54.63	1.81	0.11	2.24	0	204.39	0	0	4.18	0
MOL000057	DIBP	Chaihu	49.63	0.85	0.13	0.68	52.6	278.38	0	4	3.92	8
MOL000676	DBP	Chaihu	64.54	0.8	0.13	0.56	52.6	278.38	0	4	4.2	10
MOL000474	Epoxycaryophyllene	Chaihu	35.94	1.57	0.13	1.83	12.53	220.39	0	1	3.52	0
MOL000937	58870_FLUKA	Chaihu	49.01	1.82	0.1	2.08	0	204.39	0	0	4.36	0
MOL002153	spathulenol	Chaihu	80.86	1.42	0.12	1.62	20.23	220.39	1	1	3.01	0

## Sheet: Table S4
Table S4. Compounds in XXMD after ADMET screening.
Compound ID	Compound name	Herb	OB	Caco-2	DL	BBB	TPSA	MW	Hdon	Hacc	AlogP	RBN
MOL002398	Karanjin	Fuzi	69.56	1.22	0.34	0.62	52.58	292.3	0	4	2.94	2
MOL010921	Estrone	Kuxingren	53.56	1.01	0.32	0.83	37.3	270.4	1	2	3.77	0
MOL000057	DIBP	Kuxingren	49.63	0.85	0.13	0.68	52.6	278.38	0	4	3.92	8
MOL000676	DBP	Kuxingren	64.54	0.8	0.13	0.56	52.6	278.38	0	4	4.2	10
MOL004908	Glabridin	Kuxingren	53.25	0.97	0.47	0.36	58.92	324.4	2	4	3.95	1
MOL001390	Globulol	Chuanxiong	85.51	1.29	0.12	1.46	20.23	222.41	1	1	3.2	0
MOL000066	alloaromadedrene	Chuanxiong	55.74	1.81	0.1	2.06	0	204.39	0	0	4.22	0
MOL002096	()-alpha-Funebrene	Chuanxiong	52.87	1.79	0.1	2.08	0	204.39	0	0	4.12	0
MOL002112	alpha-Selinene	Chuanxiong	31.81	1.82	0.1	2.14	0	218.42	0	0	4.96	1
MOL000266	beta-Cubebene	Chuanxiong	32.16	1.82	0.11	2.13	0	204.39	0	0	4.22	1
MOL002150	1-Acetyl-beta-carboline	Chuanxiong	67.12	1.18	0.13	0.81	45.75	210.25	1	2	2.34	1
MOL002153	spathulenol	Chuanxiong	82.33	1.37	0.12	1.49	20.23	220.39	1	1	3.01	0
MOL002186	Aromadendrene oxide 2	Chuanxiong	65.1	1.56	0.14	1.82	12.53	220.39	0	1	3.08	0
MOL002190	Cedrene	Chuanxiong	51.14	1.82	0.11	2.12	0	204.39	0	0	4.18	0
MOL000937	58870_FLUKA	Chuanxiong	49.01	1.82	0.1	2.08	0	204.39	0	0	4.36	0
MOL000066	alloaromadedrene	Rougui	55.74	1.81	0.1	2.06	0	204.39	0	0	4.22	0
MOL000266	beta-Cubebene	Rougui	32.81	1.83	0.11	2.02	0	204.39	0	0	4.22	1
MOL002697	longifolene	Rougui	44.07	1.82	0.11	2.14	0	204.39	0	0	4.18	0
MOL003522	()-Sativene	Rougui	37.41	1.78	0.1	1.99	0	204.39	0	0	4.22	1
MOL003538	()-Ledene	Rougui	51.84	1.86	0.1	2.16	0	204.39	0	0	4.36	0
MOL000474	Epoxycaryophyllene	Rougui	32.67	1.58	0.13	1.76	12.53	220.39	0	1	3.52	0
MOL000057	DIBP	Rougui	49.63	0.85	0.13	0.68	52.6	278.38	0	4	3.92	8
MOL000612	(-)-alpha-cedrene	Rougui	55.56	1.81	0.1	2.16	0	204.39	0	0	4.12	0
MOL010786	O-benzoyl-L-(+)-pseudoephedrine	Mahuang	65.17	0.99	0.13	0.76	38.33	269.37	1	3	3.28	6
MOL013269	CLOVENE	Mahuang	46.49	1.8	0.11	2.21	0	204.39	0	0	4.09	0
MOL010794	patchoulane	Mahuang	52.71	1.8	0.11	2.19	0	206.41	0	0	4.37	0
MOL010798	Cedreneoxide	Mahuang	82.69	1.55	0.14	1.8	12.53	220.39	0	1	3.1	0
MOL000935	α-gurjunene	Mahuang	52.57	1.83	0.1	2.1	0	204.39	0	0	4.36	0
MOL000057	DIBP	Mahuang	49.63	0.85	0.13	0.68	52.6	278.38	0	4	3.92	8
MOL000066	alloaromadedrene	Mahuang	53.46	1.83	0.1	2.1	0	204.39	0	0	4.22	0
MOL000676	DBP	Mahuang	64.54	0.8	0.13	0.56	52.6	278.38	0	4	4.2	10
MOL000937	58870_FLUKA	Mahuang	49.01	1.82	0.1	2.08	0	204.39	0	0	4.36	0
MOL000474	Epoxycaryophyllene	Mahuang	35.94	1.57	0.13	1.83	12.53	220.39	0	1	3.52	0
MOL001390	Globulol	Mahuang	85.51	1.29	0.12	1.46	20.23	222.41	1	1	3.2	0
MOL002153	spathulenol	Mahuang	82.33	1.37	0.12	1.49	20.23	220.39	1	1	3.01	0
MOL002186	Aromadendrene oxide 2	Mahuang	65.1	1.56	0.14	1.82	12.53	220.39	0	1	3.08	0
MOL001484	Inermin	Gancao	75.18	0.89	0.54	0.4	57.15	284.28	1	5	2.44	0
MOL002565	Medicarpin	Gancao	49.22	1	0.34	0.53	47.92	270.3	1	4	2.66	1
MOL003896	7-Methoxy-2-methyl isoflavone	Gancao	42.56	1.16	0.2	0.56	39.44	266.31	0	3	3.36	2
MOL004833	Phaseolinisoflavan	Gancao	32.01	1.01	0.45	0.46	58.92	324.4	2	4	3.95	1
MOL004837	Karenzu DK2	Gancao	62.26	0.94	0.1	0.64	34.14	224.27	0	2	3.16	4
MOL004891	shinpterocarpin	Gancao	80.3	1.1	0.73	0.68	47.92	322.38	1	4	3.46	0
MOL004908	Glabridin	Gancao	53.25	0.97	0.47	0.36	58.92	324.4	2	4	3.95	1
MOL004978	2-[(3R)-8,8-dimethyl-3,4-dihydro-2H-pyrano[6,5-f]chromen-3-yl]-5-methoxyphenol	Gancao	36.21	1.12	0.52	0.61	47.92	338.43	1	4	4.2	2
MOL000500	Vestitol	Gancao	74.66	0.86	0.21	0.3	58.92	272.32	2	4	3.15	2
MOL005003	Licoagrocarpin	Gancao	58.81	1.23	0.58	0.61	47.92	338.43	1	4	4.51	3
MOL005018	Xambioona	Gancao	54.85	1.09	0.87	0.52	44.76	388.49	0	4	4.68	1
MOL000057	DIBP	Gancao	49.63	0.85	0.13	0.68	52.6	278.38	0	4	3.92	8
MOL000676	DBP	Gancao	64.54	0.8	0.13	0.56	52.6	278.38	0	4	4.2	10
MOL001892	Dipropyl phthalate	Baishao	66.3	0.78	0.1	0.71	52.6	250.32	0	4	3.29	8
MOL000612	(-)-alpha-cedrene	Baishao	55.56	1.81	0.1	2.16	0	204.39	0	0	4.12	0
MOL000676	DBP	Baishao	64.54	0.8	0.13	0.56	52.6	278.38	0	4	4.2	10
MOL001484	Inermin	Renshen	65.83	0.91	0.54	0.36	57.15	284.28	1	5	2.44	0
MOL004100	N-Salicylidene-salicylamine	Renshen	95.46	1.12	0.11	0.48	52.82	227.28	2	3	2.9	3
MOL005269	(+)-Maalioxide	Renshen	55.93	1.59	0.13	1.93	9.23	222.41	0	1	3.47	0
MOL005308	Aposiopolamine	Renshen	66.65	0.66	0.22	0.4	50.86	271.34	1	4	1.39	4
MOL005319	Ditertbutyl phthalate	Renshen	43.67	1.13	0.13	1.13	52.6	278.38	0	4	3.4	6
MOL005355	Ginsenoyne E	Renshen	36.53	1.05	0.13	0.46	29.6	258.39	0	2	4.93	8
MOL005356	Girinimbin	Renshen	61.22	1.72	0.31	1.22	25.02	263.36	1	1	4.6	0
MOL005396	cis-Widdrol alpha-epoxide	Renshen	69.04	1.07	0.15	1	32.76	238.41	1	2	2.6	0
MOL000066	alloaromadedrene	Renshen	53.46	1.83	0.1	2.1	0	204.39	0	0	4.22	0
MOL000676	DBP	Renshen	64.54	0.8	0.13	0.56	52.6	278.38	0	4	4.2	10
MOL000935	α-gurjunene	Renshen	53.83	1.86	0.1	2.17	0	204.39	0	0	4.36	0
MOL001945	Majudin	Fangfeng	42.21	0.94	0.13	0.69	52.58	216.2	0	4	2.19	1
MOL011742	fraxidin	Fangfeng	42.22	0.89	0.1	0.48	55.76	220.24	1	4	1.46	2
MOL001941	Ammidin	Fangfeng	34.55	1.13	0.22	0.92	52.58	270.3	0	4	3.65	3
MOL011745	isofraxidin	Fangfeng	39.75	0.85	0.1	0.5	55.76	220.24	1	4	1.46	2
MOL011748	nodakenetin	Fangfeng	68.62	1.08	0.15	0.91	39.44	230.28	0	3	3.18	1
MOL001950	psoralen	Fangfeng	33.06	1.05	0.1	1.06	43.35	186.17	0	3	2.2	0
MOL001953	Uvadex	Fangfeng	35.3	1.05	0.13	0.93	52.58	216.2	0	4	2.19	1
MOL000266	beta-Cubebene	Fangfeng	32.81	1.83	0.11	2.02	0	204.39	0	0	4.22	1
MOL000474	Epoxycaryophyllene	Fangfeng	35.94	1.57	0.13	1.83	12.53	220.39	0	1	3.52	0
MOL000614	osthol	Fangfeng	38.75	1.15	0.13	0.85	39.44	244.31	0	3	3.74	3
MOL000676	DBP	Fangfeng	64.54	0.8	0.13	0.56	52.6	278.38	0	4	4.2	10
MOL001390	Globulol	Fangfeng	85.51	1.29	0.12	1.46	20.23	222.41	1	1	3.2	0
MOL001942	isoimperatorin	Fangfeng	45.46	0.97	0.23	0.66	52.58	270.3	0	4	3.65	3
MOL002033	cis-Thujopsene	Fangfeng	56.43	1.84	0.12	2.24	0	204.39	0	0	4.08	0
MOL002153	spathulenol	Fangfeng	82.33	1.37	0.12	1.49	20.23	220.39	1	1	3.01	0
MOL004775	Isobergapten	Fangfeng	34.75	0.96	0.13	0.49	52.58	216.2	0	4	2.19	1
MOL010244	(2S)-Flavanone	Fangfeng	64.04	1.14	0.13	1.05	26.3	224.27	0	2	3.1	1
MOL002573	Patchoulene	Huangqin	50.69	1.79	0.11	2.16	0	204.39	0	0	4.32	0
MOL000612	(-)-alpha-cedrene	Huangqin	55.56	1.81	0.1	2.16	0	204.39	0	0	4.12	0
MOL000676	DBP	Huangqin	64.54	0.8	0.13	0.56	52.6	278.38	0	4	4.2	10
MOL001458	coptisine	Huangqin	30.67	1.21	0.86	0.32	40.8	320.34	0	4	3.25	0
MOL002897	epiberberine	Huangqin	43.09	1.17	0.78	0.4	40.8	336.39	0	4	3.45	2
MOL003475	9-Cedranone	Huangqin	67.6	1.26	0.12	1.47	17.07	220.39	0	1	3.02	0
MOL001390	Globulol	Fangji	85.51	1.29	0.12	1.46	20.23	222.41	1	1	3.2	0
MOL002331	N-Methylflindersine	Fangji	32.36	1.35	0.18	1.1	1.23	241.31	0	3	1.72	0
MOL002335	beta-Gurjunene	Fangji	51.36	1.81	0.1	2.07	0	204.39	0	0	4.22	0
MOL002337	longipinocarvone	Fangji	44.85	1.35	0.14	1.54	17.07	218.37	0	1	3.04	0
MOL003545	spathulenol	Fangji	80.86	1.42	0.12	1.62	20.23	220.39	1	1	3.01	0
MOL003545	aristolene	Fangji	54.17	1.81	0.11	2.11	0	204.39	0	0	4.12	0
MOL000695	patchouli alcohol	Fangji	101.96	1.4	0.14	1.58	20.23	222.41	1	1	3.43	0
MOL000935	α-gurjunene	Fangji	53.83	1.86	0.1	2.17	0	204.39	0	0	4.36	0
MOL001566	calarene	Shengjiang	52.16	1.82	0.11	2.04	29.46	204.39	0	0	4.12	1
MOL002495	6-shogaol	Shengjiang	31	1.07	0.14	0.49	46.53	276.41	1	3	4.55	9
MOL000066	alloaromadedrene	Shengjiang	53.46	1.83	0.1	2.1	0	204.39	0	0	4.22	0
MOL000025	α-Longipinene	Shengjiang	53.26	1.83	0.12	2.14	0	204.39	0	0	4.12	0
MOL000266	beta-Cubebene	Shengjiang	32.81	1.83	0.11	2.02	0	204.39	0	0	4.22	1
MOL000474	Epoxycaryophyllene	Shengjiang	35.94	1.57	0.13	1.83	12.53	220.39	0	1	3.52	0
MOL000612	(-)-alpha-cedrene	Shengjiang	55.56	1.81	0.1	2.16	0	204.39	0	0	4.12	0
MOL000676	DBP	Shengjiang	64.54	0.8	0.13	0.56	52.6	278.38	0	4	4.2	10
MOL000899	Furanodiene	Shengjiang	45.11	1.77	0.1	1.95	13.14	216.35	0	1	4.63	0
MOL000935	α-gurjunene	Shengjiang	53.83	1.86	0.1	2.17	0	204.39	0	0	4.36	0
MOL001566	calarene	Shengjiang	51.55	1.82	0.11	2.05	29.46	204.39	0	0	4.12	1
MOL001390	Globulol	Shengjiang	85.51	1.29	0.12	1.46	20.23	222.41	1	1	3.2	0
MOL001945	Majudin	Shengjiang	42.21	0.94	0.13	0.69	52.58	216.2	0	4	2.19	1
MOL002153	spathulenol	Shengjiang	82.33	1.37	0.12	1.49	20.23	220.39	1	1	3.01	0
MOL002186	Aromadendrene oxide 2	Shengjiang	65.1	1.56	0.14	1.82	12.53	220.39	0	1	3.08	0
MOL002335	beta-Gurjunene	Shengjiang	51.36	1.81	0.1	2.07	0	204.39	0	0	4.22	0
MOL002573	Patchoulene	Shengjiang	50.69	1.79	0.11	2.16	0	204.39	0	0	4.32	0
MOL003480	Diepicedrene-1-oxide	Shengjiang	102.2	1.54	0.15	1.83	12.53	220.39	0	1	3.14	0
MOL003545	aristolene	Shengjiang	52.2	1.81	0.11	2.08	0	204.39	0	0	4.12	0
MOL003575	α-Panasinsene	Shengjiang	56.77	1.83	0.12	2.11	0	204.39	0	0	4.08	0
MOL005743	Proximadiol	Shengjiang	36.71	0.68	0.11	0.4	40.46	240.43	2	2	2.7	1
MOL005964	β-panasinsene	Shengjiang	56.28	1.77	0.12	2.06	0	204.39	0	0	4.13	0
MOL007548	(1S,4aS,8aS)-7-isopropyl-1,4a-dimethyl-2,3,4,5,6,8a-hexahydronaphthalen-1-ol	Shengjiang	37.04	1.26	0.1	1.37	20.23	222.41	1	1	3.73	1
MOL008698	Dihydrocapsaicin	Shengjiang	47.07	0.98	0.19	0.47	58.56	307.48	2	4	4.33	10
MOL002096	()-alpha-Funebrene	Shengjiang	49.41	1.81	0.1	2.13	0	204.39	0	0	4.12	0
MOL010822	ZINC04026824	Shengjiang	68.97	1.23	0.12	1.39	20.23	220.39	1	1	3.08	0

## Sheet: Table S5
Table S5. Herbal ingredients obtained from literature search.
Prescription	Herb	Compound ID	Compound name	Concentration	Method	DOI/Reference
DTD	Gancao	MOL50	Liquiritin	38.67 mg/g	RP-HPLC	10.16155/j.0254-1793.2013.02.010
DTD		MOL13	Apioside	2.00 mg/g
DTD		MOL49	Licochalcone B	0.80 mg/g
DTD		MOL47	Isoliquiritigenin	2.23 mg/g
DTD	Shichangpu	MOL78	α-asarone	0.54 mg/g	HPLC	10.13422/j.cnki.syfjx.2014190075
DTD		MOL79	β-asarone	1.97 mg/g
DTD	Juhong	MOL54	Naringin	24.87 mg/g	HPLC	Liu YC, Zhang J. Simultaneous determination of hesperidin and naringin in orange tangerine loquat capsule by HPLC. Anhui Med Pharm J. 2013, 17(12): 2044-2045.
DTD		MOL45	Hesperidin	2.19 mg/g
DTD	Nanxing	MOL43	Guanosine	0.436 mg/g	HPLC	10.13863/j.issn1001-4454.2020.01.028
DTD		MOL9	Adenosine	0.642 mg/g
DTD		MOL47	Isoliquiritigenin	0.517 mg/g
DTD	Renshen	MOL37	Ginsenoside F2	0.17 mg/g	HPLC	10.3969/j.issn.1006-0111.2016.04.007 10.1016/j.jpba.2016.09.041
DTD		MOL39	Ginsenoside R1	0.30 mg/g
DTD		MOL40	Ginsenoside Rb3	1.76 mg/g
DTD		MOL41	Ginsenoside Rd	8.84 mg/g
DTD		MOL42	Ginsenoside Rg1	9.46 mg/g
DTD	Banxia	MOL68	Uridine	0.224mg·g	RP-HPLC	10.3870/yydb.2013.12.030
DTD		MOL43	Guanosine	0.337mg·g
DTD		MOL9	Adenosine	0.084mg·g
DTD	Fuling	MOL80	Dehydropachymic acid	0.188 mg/g	HPLC	10.19540/j.cnki.cjcmm.20200202.203
DTD		MOL81	Pachymic acid	0.486 mg/g
DTD	Juhong	MOL53	Naringenin	1.91 mg/g	HPLC	10.13286/j.cnki.chinhosppharmacyj.2015.12.06
DTD		MOL44	Hesperetin	1.37 mg/g
DTD		MOL51	Marmin	1.52 mg/g
DTD		MOL4	6’,7’-Dihydroxy bergamot	2.96 mg/g
DTD		MOL26	Citronella	2.90 mg/g
DTD	Zhuru	MOL23	Chlorogenic acid	449 ug/g	HPLC	10.3390/molecules25020409
DTD		MOL83	Isoorientin	185.1 ug/g
DTD		MOL84	Orientin	49.5 ug/g
DTD		MOL85	Isovitexin	347.2 ug/g
DTD		MOL86	Cynaroside	15.3 ug/g
DTD		MOL87	Luteolin	14.3 ug/g
DTD		MOL12	Apigenin	12.9 ug/g
XFZYD	Taoren	MOL28	Cytidine	0.43 mg/g	HPLC	10.11653/syfj2013100145
XFZYD		MOL68	Uridine	0.29 mg/g
XFZYD		MOL43	Guanosine	0.14 mg/g
XFZYD		MOL9	Adenosine	0.79 mg/g
XFZYD	Honghua	MOL36	Gallic acid	3.37 mg/g	HPLC	10.11954/ytctyy.201911024
XFZYD		MOL46	Hydroxysafflor yellow A	97.92 mg/g
XFZYD		MOL60	Protocatechuic acid	34.19 mg/g
XFZYD		MOL63	Rutin	83.66 mg/g
XFZYD		MOL62	Quercetin	19.51 mg/g
XFZYD	Danggui	MOL35	Ferulic acid	0.36 mg/g	HPLC	10.16155/j.0254-1793.2007.09.008
XFZYD		MOL27	Coniferylferulate	6.11 mg/g
XFZYD		MOL32	Ligustilide	4.34 mg/g
XFZYD		MOL19	Butylidenephthalide	0.28 mg/g
XFZYD	Dihuang	MOL20	Catalpol	1.82 mg/g	HPLC	10.16333/j.1001-6880.2019.4.002
XFZYD		MOL73	Rehmannioside D	0.142 mg/g
XFZYD		MOL74	Leonuride	0.147 mg/g
XFZYD	Niuxi	MOL2	25S-inokosterone	0.127 mg/g	HPLC	10.13863/j.issn1001-4454.2019.07.024
XFZYD		MOL31	Ecdysterone	0.274 mg/g
XFZYD		MOL38	Ginsenoside R0	0.701 mg/g
XFZYD		MOL22	Chikusetsu saponin IVa	1.798 mg/g
XFZYD	Chuanxiong	MOL35	Ferulic acid	189 mg/g	UHPLC–MS/MS	10.1002/elps.202000082
XFZYD		MOL19	Butylidenephthalide	769 mg/g
XFZYD		MOL23	Chlorogenic acid	334 mg/g
XFZYD	Jiegeng	MOL29	Deapioplatycoside E	4.16 μg/mL	RP-HPLC	10.3969/j.issn.1672-2981.2011.05.003
XFZYD		MOL58	Platycoside E	10.57 μg/mL
XFZYD		MOL57	Platycodin D3	81.6 μg/mL
XFZYD	Chishao	MOL36	Gallic acid	2.33 mg/g	RP-HPLC	10.16155/j.0254-1793.2011.12.010
XFZYD		MOL21	Catechin	0.03 mg/g
XFZYD		MOL10	Albiflorin	4.44 mg/g
XFZYD		MOL55	Paeoniflorin	4.81 mg/g
XFZYD		MOL15	Benzoic acid	0.03 mg/g
XFZYD		MOL1	1,2,3,4,6-Pentagalloylglucose	4.80 mg/g
XFZYD		MOL56	Paeonol	0.07 mg/g
XFZYD	Zhike	MOL53	Naringenin	1.91 mg/g	HPLC	10.13286/j.cnki.chinhosppharmacyj.2015.12.06
XFZYD		MOL44	Hesperetin	1.37 mg/g
XFZYD		MOL51	Marmin	1.52 mg/g
XFZYD		MOL4	6',7'-Dihydroxy bergamot	2.96 mg/g
XFZYD		MOL26	Citronella	2.90 mg/g
XFZYD	Gancao	MOL50	Liquiritin	38.67 mg/g	RP-HPLC	10.16155/j.0254-1793.2013.02.010
XFZYD		MOL13	Apioside	2.00 mg/g
XFZYD		MOL49	Licochalcone B	0.80 mg/g
XFZYD		MOL47	Isoliquiritigenin	2.23 mg/g
XFZYD	Chaihu	MOL76	Saikosaponin B	1.56 mg/g	HPLC	10.16155/j.0254-1793.2017.01.20
XFZYD		MOL77	Saikosaponin C	7.50 mg/g
XFZYD		MOL64	Saikosaponin D	9.20 mg/g
XXMD	Baishao	MOL18	Benzoylpaeoniflorin	2.58 mg/g	HPLC	10.1002/jssc.201401090
XXMD		MOL36	Gallic acid	6.41 mg/g
XXMD	Fangfeng	MOL3	5-O-methylvisammioside	3.215 mg/g	HPLC	10.1002/pca.1282
XXMD		MOL59	prim-O-Glucosylcimifugin	1.482 mg/g
XXMD		MOL67	sec-O-Glucosylhamaudol	0.322 mg/g
XXMD	Fangji	MOL34	Fangchinoline	14.30 mg/g	RP-HPLC	10.1093/chromsci/bmv016
XXMD	Fuzi	MOL8	Aconitine	0.17 mg/g	UHPLC	10.1038/s41598-017-13499-6
XXMD		MOL16	Benzoylaconine	0.49 mg/g
XXMD		MOL17	Benzoylmesaconine	0.33 mg/g
XXMD	Huangqin	MOL66	Scutellarin	2.78 mg/g	UHPLC, HPLC	10.7501/j.issn.0253-2670.2018.04.029
XXMD		MOL14	Baicalin	161.27 mg/g
XXMD		MOL65	Scutellarein	1.61 mg/g
XXMD		MOL69	Wogonin	8.69 mg/g
XXMD		MOL12	Apigenin	4.58 mg/g
XXMD	Kuxingren	MOL11	Amygdalin	1.36 mg/g	HPLC	10.1080/10826076.2012.683917
XXMD	Mahuang	MOL33	Ephedrine hydrochloride	12.17 mg/g	HPLC	10.13748/j.cnki.issn1007-7693.2015.10.018
XXMD		MOL52	Methylephedrine hydrochloride	0.97 mg/g
XXMD	Rougui	MOL24	Cinnamaldehyde	48.29 mg/g	RP-HPLC	10.1021/jf048116s
XXMD		MOL25	Cinnamic acid	0.47 mg/g
XXMD	Shengjiang	MOL5	6-Gingerol	106.80 mg/g	LC-MS	10.3390/molecules24030512
XXMD		MOL002495	6-Shogaol	42.90 mg/g
XXMD		MOL7	8-Gingerol	53.20 mg/g
XXMD		MOL71	Zingerone	27.30 mg/g
XXMD	Gancao	MOL50	Liquiritin	38.67 mg/g	RP-HPLC	10.16155/j.0254-1793.2013.02.010
XXMD		MOL13	Apioside	2.00 mg/g
XXMD		MOL49	Licochalcone B	0.80 mg/g
XXMD		MOL47	Isoliquiritigenin	2.23 mg/g
XXMD	Chuanxiong	MOL35	Ferulic acid	189 mg/g	UHPLC–MS/MS	10.1002/elps.202000082
XXMD		MOL19	Butylidenephthalide	769 mg/g
XXMD		MOL23	Chlorogenic acid	334 mg/g
XXMD	Renshen	MOL37	Ginsenoside F2	0.17 mg/g	HPLC	10.3969/j.issn.1006-0111.2016.04.007 10.1016/j.jpba.2016.09.041
XXMD		MOL39	Ginsenoside R1	0.30 mg/g
XXMD		MOL40	Ginsenoside Rb3	1.76 mg/g
XXMD		MOL41	Ginsenoside Rd	8.84 mg/g
XXMD		MOL42	Ginsenoside Rg1	9.46 mg/g

## Sheet: Table S6
Table S6. Target prediction results of screened compounds (integrated compounds filtered by ADMET and in literature search).
Compound name	SMILES	Target count
α-Longipinene	CC1=CCC2C3C1C2(C)CCCC3(C)C	130
DIBP	CC(C)COC(=O)c1ccccc1C(=O)OCC(C)C	85
alloaromadedrene	C=C1CCC2C(C3C(C)CCC13)C2(C)C	137
beta-Cubebene	C=C1CCC23C(C)CCC(C(C)C)C2C13	137
Epoxycaryophyllene	C=C1CCC2OC2(C)CCC2C1CC2(C)C	110
Vestitol	COc1ccc(C2COc3cc(O)ccc3C2)c(O)c1	73
(-)-alpha-Cedrene	CC1=CCC23CC1C(C)(C)C2CCC3C	130
osthol	COc1ccc2ccc(=O)oc2c1CC=C(C)C	52
DBP	CCCCOC(=O)c1ccccc1C(=O)OCCCC	85
patchouli alcohol	CC1CCC2(O)C(C)(C)C3CCC2(C)C1C3	159
palmatine	COC1=C(C2=C[N+]3=C(C=C2C=C1)C4=CC(=C(C=C4CC3)OC)OC)OC	31
Furanodiene	C/C1=C\Cc2c(C)coc2C/C(C)=C/CC1	45
α-gurjunene	CC1=C2C(CC1)C(C)CCC1C2C1(C)C	119
58870_FLUKA	CC1CCC2C(C3=C1CCC3C)C2(C)C	121
Globulol	CC1CCC2C1C3C(C3(C)C)CCC2(C)O	142
berberine	COC1=C(C2=C[N+]3=C(C=C2C=C1)C4=CC5=C(C=C4CC3)OCO5)OC	25
coptisine	C1C[N+]2=C(C=C3C=CC4=C(C3=C2)OCO4)C5=CC6=C(C=C51)OCO6.[Cl-]	25
Inermin	Oc1ccc2c(c1)OCC1c3cc4c(cc3OC21)OCO4	57
calarene	CC1CCC=C2CCC3C(C3(C)C)C21C	133
Dipropyl phthalate	CCCOC(=O)c1ccccc1C(=O)OCCC	85
Ammidin	CC(C)=CCOc1c2occc2cc2ccc(=O)oc12	59
isoimperatorin	CC(C)=CCOc1c2ccoc2cc2oc(=O)ccc12	68
Majudin	COc1c2ccoc2cc2oc(=O)ccc12	100
psoralen	O=c1ccc2cc3ccoc3cc2o1	102
Uvadex	COc1c2occc2cc2ccc(=O)oc12	87
cis-Thujopsene	CC1=CCC2(C)CCCC(C)(C)C23CC13	130
alpha-Funebrene	CC1CCC2C13CC=C(C(C3)C2(C)C)C	130
alpha-Selinene	C=C(C)C1CCC2(C)CCC=C(C)C2(C)C1	136
1-Acetyl-beta-carboline	CC(=O)c1nccc2c1[nH]c1ccccc12	50
spathulenol	C=C1CCC2C(C3C1CCC3(C)O)C2(C)C	133
Aromadendrene oxide 2	CC1CCC2C1C1C(CCC23CO3)C1(C)C	132
Cedrene	C=C1CCC2C13CCC(C)C(C3)C2(C)C	138
N-Methylflindersine	Cn1c(=O)c2c(c3ccccc31)OC(C)(C)C=C2	27
beta-Gurjunene	C=C1CCC2C(C)CCC3C(C12)C3(C)C	133
longipinocarvone	C=C1C(=O)CC2C3C1C2(C)CCCC3(C)C	128
Karanjin	COc1c(-c2ccccc2)oc2c(ccc3occc32)c1=O	87
6-shogaol	CCCCC/C=C/C(=O)CCc1ccc(O)c(OC)c1	85
Medicarpin	COc1ccc2c(c1)OC1c3ccc(O)cc3OCC21	67
Patchoulene	CC1CCC2=C1CC3CCC2(C3(C)C)C	130
Cavidine	COc1cc2c(cc1OC)C1C(C)c3ccc4c(c3CN1CC2)OCO4	97
longifolene	C=C1C2CCC3C2C(C)(C)CCCC13C	135
epiberberine	COC1=C(C=C2C(=C1)CC[N+]3=C2C=C4C=CC5=C(C4=C3)OCO5)OC	25
9-Cedranone	CC1C(=O)CC23CC1C(C)(C)C2CCC3C	145
Diepicedrene-1-oxide	CC1C2OC2C23CC1C(C)(C)C2CCC3C	124
Sativene	C=C1C2CCC3C2C(C(C)C)CCC13C	135
Ledene	CC1=C2CCC(C)C2C2C(CC1)C2(C)C	124
Aminacrin	Nc1c2ccccc2nc2ccccc12	127
Aristolene	CC1CCCC2=CCC3C(C3(C)C)C21C	130
Aristolone	CC1CCCC2=CC(=O)C3C(C3(C)C)C21C	132
Calamendiol	C=C1CCC2C(C)(O)CC=C(C(C)C)C2(O)C1	128
Isocalamendiol	C=C1CCC2C(C)(O)CCC(C(C)C)C2(O)C1	132
longicyclene	CC1(C)CCCC2(C)C3CC4C(C31)C42C	144
Murolan-3,9(11)-diene-10-peroxy	C=C1CCC2C(C)C=CC(C(C)C)C2C1OO	110
α-Panasinsene	CC1=CCCC2(C)CCC3C(C)(C)CC132	134
7-Methoxy-2-methyl isoflavone	COc1ccc2c(=O)c(-c3ccccc3)c(C)oc2c1	94
Nootkatone	C=C(C)C1CCC2=CC(=O)CC(C)C2(C)C1	133
N-Salicylidene-salicylamine	Oc1ccccc1/C=N\Cc1ccccc1O	65
Octalupine	O=C1CCCC2C3CC(CN12)C1CC(O)CCN1C3	134
cedrenol	CC1CCC23CC1C(C)(C)C2C=CC3(C)O	143
β-cedrene	C=C1CCC23CC1C(C)(C)C2CCC3C	137
γ-patchoulene	C=C1CCC2CC3C(C)CCC13C2(C)C	139
Isobergapten	COc1cc2occc2c2oc(=O)ccc12	96
Phaseolinisoflavan	CC1(C)C=Cc2c(ccc(C3COc4cc(O)ccc4C3)c2O)O1	45
Karenzu DK2	O=C(CC(=O)c1ccccc1)c1ccccc1	120
shinpterocarpin	CC1(C)C=Cc2c(ccc3c2OCC2c4ccc(O)cc4OC32)O1	40
Glabridin	CC1(C)C=Cc2c(ccc3c2OCC(c2ccc(O)cc2O)C3)O1	50
2-[(3R)-8,8-dimethyl-3,4-dihydro-2H-pyrano[6,5-f]chromen-3-yl]-5-methoxyphenol	COc1ccc(C2COc3c(ccc4c3C=CC(C)(C)O4)C2)c(O)c1	51
Licoagrocarpin	COc1ccc2c(c1)OC1c3ccc(O)c(CC=C(C)C)c3OCC21	46
Xambioona	CC1(C)C=Cc2cc(C3CC(=O)c4ccc5c(c4O3)C=CC(C)(C)O5)ccc2O1	62
(+)-Maalioxide	CC12CCCC3C1C(C)(CCC2)OC3(C)C	126
Aposiopolamine	C=C(C(=O)OC1CC2NC(C1)C1OC21)c1ccccc1	40
Ditertbutyl phthalate	CC(C)(C)OC(=O)c1ccccc1C(=O)OC(C)(C)C	95
Ginsenoyne E	C=CC(=O)C#CC#CCC1OC1CCCCCCC	66
Girinimbin	Cc1cc2c([nH]c3ccccc32)c2c1OC(C)(C)C=C2	40
cis-Widdrol alpha-epoxide	CC1(O)CCC2(C)CCCC(C)(C)C23OC3C1	119
Proximadiol	CC(C)(O)C1CCC2(C)CCCC(C)(O)C2C1	154
β-panasinsene	C=C1CCCC2(C)CCC3C(C)(C)CC132	135
trans-.beta.-Terpinyl benzoate	C=C1CCC(C(C)(C)OC(=O)c2ccccc2)CC1	70
(1S,4aS,8aS)-7-isopropyl-1,4a-dimethyl-2,3,4,5,6,8a-hexahydronaphthalen-1-ol	CC(C)C1=CC2C(C)(O)CCCC2(C)CC1	154
Dihydrocapsaicin	COc1cc(CNC(=O)CCCCCCC(C)C)ccc1O	161
(2S)-Flavanone	O=C1CC(c2ccccc2)Oc2ccccc21	105
O-benzoyl-L-(+)-pseudoephedrine	CNC(C)C(OC(=O)c1ccccc1)c1ccccc1	77
patchoulane	CC1CCC23C(C)CCC(CC12)C3(C)C	152
Cedreneoxide	CC1CCC23CC1C(C)(C)C2CCC31CO1	134
ZINC04026824	C=C1C(O)CC23CC1C(C)(C)C2CCC3C	141
estrone	CC12CCC3c4ccc(O)cc4CCC3C1CCC2=O	124
fraxidin	COc1cc2c(c(O)c1OC)CC(=O)C=C2	66
isofraxidin	COc1cc2c(c(OC)c1O)CC(=O)C=C2	53
nodakenetin	CC(C)C1Cc2cc3ccc(=O)oc3cc2O1	60
(+)-3,8-dimethyl-5(1-methylethylethylidene)-1,2,3,4,5,6,7,8-octahydroazulene-6-one	CC1=C2CC(C)C3CC(=O)CC(CC1C)C23	153
CLOVENE	CC12CCCC3(C=CC(C)(C)C3CC1)C2	133
Isomeranzin	COc1ccc2ccc(=O)oc2c1CC(=O)C(C)C	51
1,2,3,4,6-pentagalloylglucose	C1=C(C=C(C(=C1O)O)O)C(=O)OCC2C(C(C(C(O2)OC(=O)C3=CC(=C(C(=C3)O)O)O)OC(=O)C4=CC(=C(C(=C4)O)O)O)OC(=O)C5=CC(=C(C(=C5)O)O)O)OC(=O)C6=CC(=C(C(=C6)O)O)O	48
25S-inokosterone	CC(CCC(C(C)(C1CCC2(C1(CCC3C2=CC(=O)C4C3(CC(C(C4)O)O)C)C)O)O)O)CO	153
5-O-methylvisammioside	CC1=CC(=O)C2=C(C3=C(C=C2O1)OC(C3)C(C)(C)OC4C(C(C(C(O4)CO)O)O)O)OC	29
6,7-Dihydroxybergamot	CC(=CCOC1=C2C=CC(=O)OC2=CC3=C1C=CO3)CCC(C(C)(C)O)O	53
6-gingerol	CCCCCC(CC(=O)CCC1=CC(=C(C=C1)O)OC)O	151
8-gingerol	CCCCCCCC(CC(=O)CCC1=CC(=C(C=C1)O)OC)O	150
aconitine	CCN1CC2(C(CC(C34C2C(C(C31)C5(C6C4CC(C6OC(=O)C7=CC=CC=C7)(C(C5O)OC)O)OC(=O)C)OC)OC)O)COC	52
adenosine	C1=NC(=C2C(=N1)N(C=N2)C3C(C(C(O3)CO)O)O)N	110
Albiflorin	CC12CC(C3CC1(C3(C(=O)O2)COC(=O)C4=CC=CC=C4)OC5C(C(C(C(O5)CO)O)O)O)O	67
amygdalin	C1=CC=C(C=C1)C(C#N)OC2C(C(C(C(O2)COC3C(C(C(C(O3)CO)O)O)O)O)O)O	64
apigenin	C1=CC(=CC=C1C2=CC(=O)C3=C(C=C(C=C3O2)O)O)O	136
apioside	C1C(C(C(O1)OC2C(C(C(OC2OC3=CC(=C4C(=C3)OC(=CC4=O)C5=CC=C(C=C5)O)O)CO)O)O)O)(CO)O	48
baicalin	C1=CC=C(C=C1)C2=CC(=O)C3=C(C(=C(C=C3O2)OC4C(C(C(C(O4)C(=O)O)O)O)O)O)O	36
Benzoic acid	C1=CC=C(C=C1)C(=O)O	138
benzoylaconine	CCN1CC2(C(CC(C34C2C(C(C31)C5(C6C4CC(C6OC(=O)C7=CC=CC=C7)(C(C5O)OC)O)O)OC)OC)O)COC	47
benzoylmesaconine	CN1CC2(C(CC(C34C2C(C(C31)C5(C6C4CC(C6OC(=O)C7=CC=CC=C7)(C(C5O)OC)O)O)OC)OC)O)COC	47
Benzoylpaeoniflorin	CC12CC3(C4CC1(C4(C(O2)O3)COC(=O)C5=CC=CC=C5)OC6C(C(C(C(O6)COC(=O)C7=CC=CC=C7)O)O)O)O	57
butylidenephthalide	CCCC=C1C2=CC=CC=C2C(=O)O1	52
Catalpol	C1=COC(C2C1C(C3C2(O3)CO)O)OC4C(C(C(C(O4)CO)O)O)O	47
Catechin	C1C(C(OC2=CC(=CC(=C21)O)O)C3=CC(=C(C=C3)O)O)O	86
chikusetsu saponin IVa	CC1(CCC2(CCC3(C(=CCC4C3(CCC5C4(CCC(C5(C)C)OC6C(C(C(C(O6)C(=O)O)O)O)O)C)C)C2C1)C)C(=O)OC7C(C(C(C(O7)CO)O)O)O)C	90
chlorogenic acid	C1C(C(C(CC1(C(=O)O)O)OC(=O)C=CC2=CC(=C(C=C2)O)O)O)O	63
cinnamaldehyde	C1=CC=C(C=C1)/C=C/C=O	127
cinnamic acid	C1=CC=C(C=C1)C=CC(=O)O	115
Citronella	CC(CCC=C(C)C)CC=O	143
Coniferylferulate	COC1=C(C=CC(=C1)C=CCOC(=O)C=CC2=CC(=C(C=C2)O)OC)O	96
cytidine	C1=CN(C(=O)N=C1N)C2C(C(C(O2)CO)O)O	76
deapioplatycoside E	CC1C(C(C(C(O1)OC2C(C(COC2OC(=O)C34CCC(CC3C5=CCC6C(C5(CC4O)C)(CCC7C6(CC(C(C7(CO)CO)OC8C(C(C(C(O8)COC9C(C(C(C(O9)COC1C(C(C(C(O1)CO)O)O)O)O)O)O)O)O)O)O)C)C)(C)C)O)O)O)O)OC1C(C(C(CO1)O)O)O	90
ecdysterone	CC12CCC3C(=CC(=O)C4C3(CC(C(C4)O)O)C)C1(CCC2C(C)(C(CCC(C)(C)O)O)O)O	153
ligustilide	CCCC=C1C2=C(C=CCC2)C(=O)O1	44
ephedrine hydrochloride	CC(C(C1=CC=CC=C1)O)NC.Cl	117
fangchinoline	CN1CCC2=CC(=C3C=C2C1CC4=CC=C(C=C4)OC5=C(C=CC(=C5)CC6C7=C(O3)C(=C(C=C7CCN6C)OC)O)OC)OC	72
ferulic acid	COC1=C(C=CC(=C1)C=CC(=O)O)O	112
Gallic acid	C1=C(C=C(C(=C1O)O)O)C(=O)O	113
Ginsenoside F2	CC(=CCCC(C)(C1CCC2(C1C(CC3C2(CCC4C3(CCC(C4(C)C)OC5C(C(C(C(O5)CO)O)O)O)C)C)O)C)OC6C(C(C(C(O6)CO)O)O)O)C	86
Ginsenoside R0	CC1(CCC2(CCC3(C(=CCC4C3(CCC5C4(CCC(C5(C)C)OC6C(C(C(C(O6)C(=O)O)O)O)OC7C(C(C(C(O7)CO)O)O)O)C)C)C2C1)C)C(=O)OC8C(C(C(C(O8)CO)O)O)O)C	89
Ginsenoside R1	CC(=CCCC(C)(C1CCC2(C1C(CC3C2(CC(C4C3(CCC(C4(C)C)O)C)OC5C(C(C(C(O5)CO)O)O)OC6C(C(C(CO6)O)O)O)C)O)C)OC7C(C(C(C(O7)CO)O)O)O)C	85
Ginsenoside Rb3	CC(=CCCC(C)(C1CCC2(C1C(CC3C2(CCC4C3(CCC(C4(C)C)OC5C(C(C(C(O5)CO)O)O)OC6C(C(C(C(O6)CO)O)O)O)C)C)O)C)OC7C(C(C(C(O7)COC8C(C(C(CO8)O)O)O)O)O)O)C	84
Ginsenoside Rd	CC(=CCCC(C)(C1CCC2(C1C(CC3C2(CC(C4C3(CCC(C4(C)C)O)C)OC5C(C(C(C(O5)CO)O)O)OC6C(C(C(C(O6)CO)O)O)O)C)O)C)OC7C(C(C(C(O7)CO)O)O)O)C	87
Ginsenoside Rg1	CC(=CCCC(C)(C1CCC2(C1C(CC3C2(CC(C4C3(CCC(C4(C)C)O)C)OC5C(C(C(C(O5)CO)O)O)O)C)O)C)OC6C(C(C(C(O6)CO)O)O)O)C	86
guanosine	C1=NC2=C(N1C3C(C(C(O3)CO)O)O)N=C(NC2=O)N	94
Hesperetin	COC1=C(C=C(C=C1)C2CC(=O)C3=C(C=C(C=C3O2)O)O)O	101
Hesperidin	CC1C(C(C(C(O1)OCC2C(C(C(C(O2)OC3=CC(=C4C(=O)CC(OC4=C3)C5=CC(=C(C=C5)OC)O)O)O)O)O)O)O)O	68
hydroxysafflor yellow A	C1=CC(=CC=C1C=CC(=C2C(=C(C(=O)C(C2=O)(C3C(C(C(C(O3)CO)O)O)O)O)C4C(C(C(C(O4)CO)O)O)O)O)O)O	24
isoliquiritigenin	C1=CC(=CC=C1C=CC(=O)C2=C(C=C(C=C2)O)O)O	113
Licochalcone B	COC1=C(C=CC(=C1O)O)C=CC(=O)C2=CC=C(C=C2)O	105
liquiritin	C1C(OC2=C(C1=O)C=CC(=C2)O)C3=CC=C(C=C3)OC4C(C(C(C(O4)CO)O)O)O	64
Marmin	CC(=CCOC1=CC2=C(C=C1)C=CC(=O)O2)CCC(C(C)(C)O)O	53
methylephedrine hydrochloride	CC(C(C1=CC=CC=C1)O)N(C)C.Cl	119
Naringenin	C1C(OC2=CC(=CC(=C2C1=O)O)O)C3=CC=C(C=C3)O	98
Naringin	CC1C(C(C(C(O1)OC2C(C(C(OC2OC3=CC(=C4C(=O)CC(OC4=C3)C5=CC=C(C=C5)O)O)CO)O)O)O)O)O	63
Paeoniflorin	CC12CC3(C4CC1(C4(C(O2)O3)COC(=O)C5=CC=CC=C5)OC6C(C(C(C(O6)CO)O)O)O)O	62
Paeonol	CC(=O)C1=C(C=C(C=C1)OC)O	121
platycodin D3	CC1C(C(C(C(O1)OC2C(C(COC2OC(=O)C34CCC(CC3C5=CCC6C(C5(CC4O)C)(CCC7C6(CC(C(C7(CO)CO)OC8C(C(C(C(O8)COC9C(C(C(C(O9)CO)O)O)O)O)O)O)O)C)C)(C)C)O)O)O)O)OC1C(C(C(CO1)O)OC1C(C(CO1)(CO)O)O)O	88
platycoside E	CC1C(C(C(C(O1)OC2C(C(COC2OC(=O)C34CCC(CC3C5=CCC6C(C5(CC4O)C)(CCC7C6(CC(C(C7(CO)CO)OC8C(C(C(C(O8)COC9C(C(C(C(O9)COC1C(C(C(C(O1)CO)O)O)O)O)O)O)O)O)O)O)C)C)(C)C)O)O)O)O)OC1C(C(C(CO1)O)OC1C(C(CO1)(CO)O)O)O	88
prim-O-glucosylcimifugin	CC(C)(C1CC2=C(O1)C=C3C(=C2OC)C(=O)C=C(O3)COC4C(C(C(C(O4)CO)O)O)O)O	23
protocatechuic acid	C1=CC(=C(C=C1C(=O)O)O)O	112
quercetin	C1=CC(=C(C=C1C2=C(C(=O)C3=C(C=C(C=C3O2)O)O)O)O)O	189
rutin	CC1C(C(C(C(O1)OCC2C(C(C(C(O2)OC3=C(OC4=CC(=CC(=C4C3=O)O)O)C5=CC(=C(C=C5)O)O)O)O)O)O)O)O	49
Saikosaponin D	CC1C(C(C(C(O1)OC2CCC3(C(C2(C)CO)CCC4(C3C=CC56C4(CC(C7(C5CC(CC7)(C)C)CO6)O)C)C)C)O)OC8C(C(C(C(O8)CO)O)O)O)O	81
scutellarein	C1=CC(=CC=C1C2=CC(=O)C3=C(O2)C=C(C(=C3O)O)O)O	122
scutellarin	C1=CC(=CC=C1C2=CC(=O)C3=C(C(=C(C=C3O2)OC4C(C(C(C(O4)C(=O)O)O)O)O)O)O)O	35
sec-O-glucosylhamaudol	CC1=CC(=O)C2=C(C3=C(C=C2O1)OC(C(C3)OC4C(C(C(C(O4)CO)O)O)O)(C)C)O	29
uridine	C1=CN(C(=O)NC1=O)C2C(C(C(O2)CO)O)O	65
wogonin	COC1=C(C=C(C2=C1OC(=CC2=O)C3=CC=CC=C3)O)O	110
zingerone	CC(=O)CCC1=CC(=C(C=C1)O)OC	133
Rehmannioside D	C1=COC(C2C1(C(C=C2CO)O)OC3C(C(C(C(O3)CO)O)O)OC4C(C(C(C(O4)CO)O)O)O)OC5C(C(C(C(O5)CO)O)O)O	43
Leonuride	CC1(CC(C2C1C(OC=C2)OC3C(C(C(C(O3)CO)O)O)O)O)O	50
Saikosaponin B	CC1C(C(C(C(O1)OC2CCC3(C(C2(C)CO)CCC4(C3C=CC5=C6CC(CCC6(C(CC54C)O)CO)(C)C)C)C)O)OC7C(C(C(C(O7)CO)O)O)O)O	68
Saikosaponin C	CC1C(C(C(C(O1)OC2C(OC(C(C2O)O)OCC3C(C(C(C(O3)OC4CCC5(C(C4(C)CO)CCC6(C5C=CC78C6(CC(C9(C7CC(CC9)(C)C)CO8)O)C)C)C)O)O)O)CO)O)O)O	82
α-asarone	C/C=C/C1=CC(=C(C=C1OC)OC)OC	94
β-asarone	CC=CC1=CC(=C(C=C1OC)OC)OC	94
dehydropachymic acid	CC(C)C(=C)CCC(C1C(CC2(C1(CC=C3C2=CCC4C3(CCC(C4(C)C)OC(=O)C)C)C)C)O)C(=O)O	115
pachymic acid	CC(C)C(=C)CCC(C1C(CC2(C1(CCC3=C2CCC4C3(CCC(C4(C)C)OC(=O)C)C)C)C)O)C(=O)O	159
isoorientin	C1=CC(=C(C=C1C2=CC(=O)C3=C(O2)C=C(C(=C3O)C4C(C(C(C(O4)CO)O)O)O)O)O)O	49
orientin	C1=CC(=C(C=C1C2=CC(=O)C3=C(O2)C(=C(C=C3O)O)C4C(C(C(C(O4)CO)O)O)O)O)O	24
isovitexin	C1=CC(=CC=C1C2=CC(=O)C3=C(O2)C=C(C(=C3O)C4C(C(C(C(O4)CO)O)O)O)O)O	36
Cynaroside	C1=CC(=C(C=C1C2=CC(=O)C3=C(C=C(C=C3O2)OC4C(C(C(C(O4)CO)O)O)O)O)O)O	64
Luteolin	C1=CC(=C(C=C1C2=CC(=O)C3=C(C=C(C=C3O2)O)O)O)O	138

## Sheet: Table S7
Table S7. Detailed information on the stroke pathogenic genes.
Gene symbol	Gene name
A2M	alpha-2-macroglobulin
ABCA1	ATP binding cassette subfamily A member 1
ABCA4	ATP binding cassette subfamily A member 4
ABCB1	ATP binding cassette subfamily B member 1
ABCC1	ATP binding cassette subfamily C member 1
ABCC3	ATP binding cassette subfamily C member 3
ABCC6	ATP binding cassette subfamily C member 6
ABCC8	ATP binding cassette subfamily C member 8
ABCC9	ATP binding cassette subfamily C member 9
ABCD1	ATP binding cassette subfamily D member 1
ABCD2	ATP binding cassette subfamily D member 2
ABCG1	ATP binding cassette subfamily G member 1
ABCG2	ATP binding cassette subfamily G member 2 (Junior blood group)
ABCG8	ATP binding cassette subfamily G member 8
ABO	ABO, alpha 1-3-N-acetylgalactosaminyltransferase and alpha 1-3-galactosyltransferase
ACACA	acetyl-CoA carboxylase alpha
ACAD9	acyl-CoA dehydrogenase family member 9
ACAN	aggrecan
ACD	ACD, shelterin complex subunit and telomerase recruitment factor
ACE	angiotensin I converting enzyme
ACE2	angiotensin I converting enzyme 2
ACHE	acetylcholinesterase (Cartwright blood group)
ACOT4	acyl-CoA thioesterase 4
ACOT7	acyl-CoA thioesterase 7
ACOX1	acyl-CoA oxidase 1
ACP5	acid phosphatase 5, tartrate resistant
ACSS2	acyl-CoA synthetase short chain family member 2
ACTA2	actin, alpha 2, smooth muscle, aorta
ACTB	actin beta
ACTBL2	actin, beta like 2
ACTG1	actin gamma 1
ACVRL1	activin A receptor like type 1
ACYP2	acylphosphatase 2
ADA2	adenosine deaminase 2
ADAM10	ADAM metallopeptidase domain 10
ADAM17	ADAM metallopeptidase domain 17
ADAMTS1	ADAM metallopeptidase with thrombospondin type 1 motif 1
ADAMTS13	ADAM metallopeptidase with thrombospondin type 1 motif 13
ADAMTS2	ADAM metallopeptidase with thrombospondin type 1 motif 2
ADAMTS4	ADAM metallopeptidase with thrombospondin type 1 motif 4
ADAMTS7	ADAM metallopeptidase with thrombospondin type 1 motif 7
ADCYAP1	adenylate cyclase activating polypeptide 1
ADD1	adducin 1
ADH1A	alcohol dehydrogenase 1A (class I), alpha polypeptide
ADH1B	alcohol dehydrogenase 1B (class I), beta polypeptide
ADH1C	alcohol dehydrogenase 1C (class I), gamma polypeptide
ADH4	alcohol dehydrogenase 4 (class II), pi polypeptide
ADH5	alcohol dehydrogenase 5 (class III), chi polypeptide
ADH6	alcohol dehydrogenase 6 (class V)
ADH7	alcohol dehydrogenase 7 (class IV), mu or sigma polypeptide
ADIPOQ	adiponectin, C1Q and collagen domain containing
ADIPOR2	adiponectin receptor 2
ADM	adrenomedullin
ADORA1	adenosine A1 receptor
ADORA2A	adenosine A2a receptor
ADRA1A	adrenoceptor alpha 1A
ADRA2A	adrenoceptor alpha 2A
ADRA2B	adrenoceptor alpha 2B
ADRA2C	adrenoceptor alpha 2C
ADRB1	adrenoceptor beta 1
ADRB2	adrenoceptor beta 2
ADRB3	adrenoceptor beta 3
AGBL1	ATP/GTP binding protein like 1
AGER	advanced glycosylation end-product specific receptor
AGO2	argonaute 2, RISC catalytic component
AGRP	agouti related neuropeptide
AGT	angiotensinogen
AGTR1	angiotensin II receptor type 1
AGTR2	angiotensin II receptor type 2
AGXT	alanine-glyoxylate aminotransferase
AGXT2	alanine--glyoxylate aminotransferase 2
AHR	aryl hydrocarbon receptor
AHSA1	activator of HSP90 ATPase activity 1
AHSG	alpha 2-HS glycoprotein
AIF1	allograft inflammatory factor 1
AIFM1	apoptosis inducing factor mitochondria associated 1
AIM2	absent in melanoma 2
AIMP2	aminoacyl tRNA synthetase complex interacting multifunctional protein 2
AKR1A1	aldo-keto reductase family 1 member A1
AKR1B1	aldo-keto reductase family 1 member B
AKT1	AKT serine/threonine kinase 1
ALB	albumin
ALCAM	activated leukocyte cell adhesion molecule
ALDH1A2	aldehyde dehydrogenase 1 family member A2
ALDH1L1	aldehyde dehydrogenase 1 family member L1
ALDH2	aldehyde dehydrogenase 2 family (mitochondrial)
ALDH7A1	aldehyde dehydrogenase 7 family member A1
ALG1	ALG1, chitobiosyldiphosphodolichol beta-mannosyltransferase
ALOX12	arachidonate 12-lipoxygenase, 12S type
ALOX15	arachidonate 15-lipoxygenase
ALOX5	arachidonate 5-lipoxygenase
ALOX5AP	arachidonate 5-lipoxygenase activating protein
ALPK3	alpha kinase 3
AMACR	alpha-methylacyl-CoA racemase
AMBP	alpha-1-microglobulin/bikunin precursor
AMH	anti-Mullerian hormone
ANG	angiogenin
ANGPT1	angiopoietin 1
ANGPT2	angiopoietin 2
ANGPTL3	angiopoietin like 3
ANGPTL4	angiopoietin like 4
ANK1	ankyrin 1
ANK2	ankyrin 2
ANKRD1	ankyrin repeat domain 1
ANKS1B	ankyrin repeat and sterile alpha motif domain containing 1B
ANPEP	alanyl aminopeptidase, membrane
ANXA1	annexin A1
AOC2	amine oxidase, copper containing 2
AOC3	amine oxidase, copper containing 3
AP2B1	adaptor related protein complex 2 beta 1 subunit
APAF1	apoptotic peptidase activating factor 1
APC	APC, WNT signaling pathway regulator
APEX1	apurinic/apyrimidinic endodeoxyribonuclease 1
APH1A	aph-1 homolog A, gamma-secretase subunit
APLN	apelin
APLNR	apelin receptor
APOA1	apolipoprotein A1
APOA5	apolipoprotein A5
APOB	apolipoprotein B
APOC3	apolipoprotein C3
APOD	apolipoprotein D
APOE	apolipoprotein E
APOH	apolipoprotein H
APOL1	apolipoprotein L1
APOM	apolipoprotein M
APP	amyloid beta precursor protein
APRT	adenine phosphoribosyltransferase
AQP1	aquaporin 1 (Colton blood group)
AQP4	aquaporin 4
AQP9	aquaporin 9
AR	androgen receptor
ARC	activity regulated cytoskeleton associated protein
ARG1	arginase 1
ARHGEF10	Rho guanine nucleotide exchange factor 10
ARL6IP6	ADP ribosylation factor like GTPase 6 interacting protein 6
ARNTL	aryl hydrocarbon receptor nuclear translocator like
ARRB2	arrestin beta 2
ARSA	arylsulfatase A
ARTN	artemin
ASB3	ankyrin repeat and SOCS box containing 3
ASCL1	achaete-scute family bHLH transcription factor 1
ASIC1	acid sensing ion channel subunit 1
ASIC2	acid sensing ion channel subunit 2
ASIC3	acid sensing ion channel subunit 3
ASIC5	acid sensing ion channel subunit family member 5
ATF4	activating transcription factor 4
ATF6	activating transcription factor 6
ATG7	autophagy related 7
ATM	ATM serine/threonine kinase
ATP2B1	ATPase plasma membrane Ca2+ transporting 1
ATRX	ATRX, chromatin remodeler
ATXN2	ataxin 2
AVP	arginine vasopressin
AXL	AXL receptor tyrosine kinase
AZGP1	alpha-2-glycoprotein 1, zinc-binding
AZIN2	antizyme inhibitor 2
B2M	beta-2-microglobulin
BACE1	beta-secretase 1
BAD	BCL2 associated agonist of cell death
BARD1	BRCA1 associated RING domain 1
BAX	BCL2 associated X, apoptosis regulator
BAZ1B	bromodomain adjacent to zinc finger domain 1B
BBS2	Bardet-Biedl syndrome 2
BCAN	brevican
BCHE	butyrylcholinesterase
BCKDHA	branched chain keto acid dehydrogenase E1, alpha polypeptide
BCL11A	B cell CLL/lymphoma 11A
BCL2	BCL2, apoptosis regulator
BCL2A1	BCL2 related protein A1
BCO2	beta-carotene oxygenase 2
BDNF	brain derived neurotrophic factor
BECN1	beclin 1
BGLAP	bone gamma-carboxyglutamate protein
BHMT	betaine--homocysteine S-methyltransferase
BIRC5	baculoviral IAP repeat containing 5
BMP4	bone morphogenetic protein 4
BMP7	bone morphogenetic protein 7
BNIP3	BCL2 interacting protein 3
BRAP	BRCA1 associated protein
BRCA1	BRCA1, DNA repair associated
BRCA2	BRCA2, DNA repair associated
BRD4	bromodomain containing 4
BRS3	bombesin receptor subtype 3
BSG	basigin (Ok blood group)
C10orf143	chromosome 10 open reading frame 143
C1QTNF9	C1q and TNF related 9
C1S	complement C1s
C3	complement C3
C3AR1	complement C3a receptor 1
C4B	complement C4B (Chido blood group)
C5	complement C5
CA3	carbonic anhydrase 3
CA8	carbonic anhydrase 8
CACNA1A	calcium voltage-gated channel subunit alpha1 A
CACNA1B	calcium voltage-gated channel subunit alpha1 B
CACNA1C	calcium voltage-gated channel subunit alpha1 C
CACNA1D	calcium voltage-gated channel subunit alpha1 D
CACNA1E	calcium voltage-gated channel subunit alpha1 E
CACNA1F	calcium voltage-gated channel subunit alpha1 F
CACNA1G	calcium voltage-gated channel subunit alpha1 G
CACNA1H	calcium voltage-gated channel subunit alpha1 H
CACNA1I	calcium voltage-gated channel subunit alpha1 I
CACNA1S	calcium voltage-gated channel subunit alpha1 S
CACNA2D3	calcium voltage-gated channel auxiliary subunit alpha2delta 3
CACNA2D4	calcium voltage-gated channel auxiliary subunit alpha2delta 4
CACNB2	calcium voltage-gated channel auxiliary subunit beta 2
CACNB4	calcium voltage-gated channel auxiliary subunit beta 4
CACNG2	calcium voltage-gated channel auxiliary subunit gamma 2
CACNG3	calcium voltage-gated channel auxiliary subunit gamma 3
CAD	carbamoyl-phosphate synthetase 2, aspartate transcarbamylase, and dihydroorotase
CALCA	calcitonin related polypeptide alpha
CALHM1	calcium homeostasis modulator 1
CALM1	calmodulin 1
CALR	calreticulin
CALU	calumenin
CAMK2A	calcium/calmodulin dependent protein kinase II alpha
CAMKK2	calcium/calmodulin dependent protein kinase kinase 2
CAP1	cyclase associated actin cytoskeleton regulatory protein 1
CAPN1	calpain 1
CAPN10	calpain 10
CAPN2	calpain 2
CARD8	caspase recruitment domain family member 8
CARMIL1	capping protein regulator and myosin 1 linker 1
CARTPT	CART prepropeptide
CASP1	caspase 1
CASP2	caspase 2
CASP3	caspase 3
CASP6	caspase 6
CASP7	caspase 7
CASP8	caspase 8
CASP9	caspase 9
CASQ1	calsequestrin 1
CASR	calcium sensing receptor
CAST	calpastatin
CASZ1	castor zinc finger 1
CAT	catalase
CAV1	caveolin 1
CBS	cystathionine-beta-synthase
CBSL	cystathionine-beta-synthase like
CCL11	C-C motif chemokine ligand 11
CCL19	C-C motif chemokine ligand 19
CCL2	C-C motif chemokine ligand 2
CCL3	C-C motif chemokine ligand 3
CCL4	C-C motif chemokine ligand 4
CCL4L1	NA
CCL5	C-C motif chemokine ligand 5
CCL7	C-C motif chemokine ligand 7
CCM2	CCM2 scaffolding protein
CCR2	C-C motif chemokine receptor 2
CCR5	C-C motif chemokine receptor 5 (gene/pseudogene)
CCR6	C-C motif chemokine receptor 6
CCS	copper chaperone for superoxide dismutase
CD14	CD14 molecule
CD163	CD163 molecule
CD200	CD200 molecule
CD28	CD28 molecule
CD34	CD34 molecule
CD36	CD36 molecule
CD38	CD38 molecule
CD40	CD40 molecule
CD40LG	CD40 ligand
CD44	CD44 molecule (Indian blood group)
CD46	CD46 molecule
CD47	CD47 molecule
CD59	CD59 molecule (CD59 blood group)
CD68	CD68 molecule
CD69	CD69 molecule
CD74	CD74 molecule
CD86	CD86 molecule
CDC25A	cell division cycle 25A
CDC42	cell division cycle 42
CDC5L	cell division cycle 5 like
CDCA5	cell division cycle associated 5
CDH13	cadherin 13
CDK5	cyclin dependent kinase 5
CDK5R1	cyclin dependent kinase 5 regulatory subunit 1
CDK6	cyclin dependent kinase 6
CDKAL1	CDK5 regulatory subunit associated protein 1 like 1
CDKN1A	cyclin dependent kinase inhibitor 1A
CDKN1B	cyclin dependent kinase inhibitor 1B
CDKN2A	cyclin dependent kinase inhibitor 2A
CDKN2B	cyclin dependent kinase inhibitor 2B
CDKN2B-AS1	CDKN2B antisense RNA 1
CDKN2C	cyclin dependent kinase inhibitor 2C
CDKN3	cyclin dependent kinase inhibitor 3
CDNF	cerebral dopamine neurotrophic factor
CEACAM1	carcinoembryonic antigen related cell adhesion molecule 1
CEBPB	CCAAT/enhancer binding protein beta
CEBPD	CCAAT/enhancer binding protein delta
CEBPZ	CCAAT/enhancer binding protein zeta
CELSR1	cadherin EGF LAG seven-pass G-type receptor 1
CELSR2	cadherin EGF LAG seven-pass G-type receptor 2
CERT1	NA
CETP	cholesteryl ester transfer protein
CFH	complement factor H
CFLAR	CASP8 and FADD like apoptosis regulator
CGA	glycoprotein hormones, alpha polypeptide
CHAT	choline O-acetyltransferase
CHD3	chromodomain helicase DNA binding protein 3
CHD7	chromodomain helicase DNA binding protein 7
CHD8	chromodomain helicase DNA binding protein 8
CHERP	calcium homeostasis endoplasmic reticulum protein
CHI3L1	chitinase 3 like 1
CHIT1	chitinase 1
CHM	CHM, Rab escort protein 1
CHMP2B	charged multivesicular body protein 2B
CHRM1	cholinergic receptor muscarinic 1
CHRM3	cholinergic receptor muscarinic 3
CHRNA4	cholinergic receptor nicotinic alpha 4 subunit
CIITA	class II major histocompatibility complex transactivator
CILP2	cartilage intermediate layer protein 2
CITED2	Cbp/p300 interacting transactivator with Glu/Asp rich carboxy-terminal domain 2
CLDN1	claudin 1
CLDN5	claudin 5
CLEC16A	C-type lectin domain containing 16A
CLIP2	CAP-Gly domain containing linker protein 2
CLOCK	clock circadian regulator
CLU	clusterin
CMAHP	cytidine monophospho-N-acetylneuraminic acid hydroxylase, pseudogene
CNR1	cannabinoid receptor 1
COASY	Coenzyme A synthase
COL17A1	collagen type XVII alpha 1 chain
COL18A1	collagen type XVIII alpha 1 chain
COL1A2	collagen type I alpha 2 chain
COL3A1	collagen type III alpha 1 chain
COL4A1	collagen type IV alpha 1 chain
COL4A2	collagen type IV alpha 2 chain
COMT	catechol-O-methyltransferase
COPS5	COP9 signalosome subunit 5
COX5A	cytochrome c oxidase subunit 5A
COX7A2L	cytochrome c oxidase subunit 7A2 like
COX8A	cytochrome c oxidase subunit 8A
CP	ceruloplasmin
CPB2	carboxypeptidase B2
CPOX	coproporphyrinogen oxidase
CRH	corticotropin releasing hormone
CRHBP	corticotropin releasing hormone binding protein
CRHR1	corticotropin releasing hormone receptor 1
CRIP1	cysteine rich protein 1
CRISP2	cysteine rich secretory protein 2
CRK	CRK proto-oncogene, adaptor protein
CRP	C-reactive protein
CRYAB	crystallin alpha B
CSF1R	colony stimulating factor 1 receptor
CSF2	colony stimulating factor 2
CSF3	colony stimulating factor 3
CSF3R	colony stimulating factor 3 receptor
CSPG4	chondroitin sulfate proteoglycan 4
CSRP3	cysteine and glycine rich protein 3
CST3	cystatin C
CTLA4	cytotoxic T-lymphocyte associated protein 4
CTNNB1	catenin beta 1
CTSL	cathepsin L
CUBN	cubilin
CUX1	cut like homeobox 1
CX3CL1	C-X3-C motif chemokine ligand 1
CX3CR1	C-X3-C motif chemokine receptor 1
CXCL1	C-X-C motif chemokine ligand 1
CXCL10	C-X-C motif chemokine ligand 10
CXCL12	C-X-C motif chemokine ligand 12
CXCL14	C-X-C motif chemokine ligand 14
CXCL16	C-X-C motif chemokine ligand 16
CXCL2	C-X-C motif chemokine ligand 2
CXCL8	C-X-C motif chemokine ligand 8
CXCR1	C-X-C motif chemokine receptor 1
CXCR2	C-X-C motif chemokine receptor 2
CXCR3	C-X-C motif chemokine receptor 3
CXCR4	C-X-C motif chemokine receptor 4
CXCR6	C-X-C motif chemokine receptor 6
CYBA	cytochrome b-245 alpha chain
CYBB	cytochrome b-245 beta chain
CYFIP1	cytoplasmic FMR1 interacting protein 1
CYP11B1	cytochrome P450 family 11 subfamily B member 1
CYP11B2	cytochrome P450 family 11 subfamily B member 2
CYP19A1	cytochrome P450 family 19 subfamily A member 1
CYP1A1	cytochrome P450 family 1 subfamily A member 1
CYP24A1	cytochrome P450 family 24 subfamily A member 1
CYP2B6	cytochrome P450 family 2 subfamily B member 6
CYP2C19	cytochrome P450 family 2 subfamily C member 19
CYP2C8	cytochrome P450 family 2 subfamily C member 8
CYP2C9	cytochrome P450 family 2 subfamily C member 9
CYP2D6	cytochrome P450 family 2 subfamily D member 6
CYP2E1	cytochrome P450 family 2 subfamily E member 1
CYP2J2	cytochrome P450 family 2 subfamily J member 2
CYP2R1	cytochrome P450 family 2 subfamily R member 1
CYP3A4	cytochrome P450 family 3 subfamily A member 4
CYP3A5	cytochrome P450 family 3 subfamily A member 5
CYP4A11	cytochrome P450 family 4 subfamily A member 11
CYP4F2	cytochrome P450 family 4 subfamily F member 2
DAB1	DAB1, reelin adaptor protein
DAPK1	death associated protein kinase 1
DBP	D-box binding PAR bZIP transcription factor
DCDC2	doublecortin domain containing 2
DCN	decorin
DCX	doublecortin
DDAH1	dimethylarginine dimethylaminohydrolase 1
DDAH2	dimethylarginine dimethylaminohydrolase 2
DECR1	2,4-dienoyl-CoA reductase 1
DEFB1	defensin beta 1
DEFB4A	defensin beta 4A
DENR	density regulated re-initiation and release factor
DINOL	damage induced long noncoding RNA
DKK1	dickkopf WNT signaling pathway inhibitor 1
DLD	dihydrolipoamide dehydrogenase
DLG2	discs large MAGUK scaffold protein 2
DLG4	discs large MAGUK scaffold protein 4
DLL4	delta like canonical Notch ligand 4
DMD	dystrophin
DMRT1	doublesex and mab-3 related transcription factor 1
DMXL2	Dmx like 2
DNASE1	deoxyribonuclease 1
DNM1L	dynamin 1 like
DNMT3A	DNA methyltransferase 3 alpha
DNMT3B	DNA methyltransferase 3 beta
DOCK7	dedicator of cytokinesis 7
DPP4	dipeptidyl peptidase 4
DPYSL2	dihydropyrimidinase like 2
DRD1	dopamine receptor D1
DSPP	dentin sialophosphoprotein
DTNA	dystrobrevin alpha
DUOX1	dual oxidase 1
DUOX2	dual oxidase 2
DVL1	dishevelled segment polarity protein 1
DYNLL1	dynein light chain LC8-type 1
DYRK1A	dual specificity tyrosine phosphorylation regulated kinase 1A
ECE1	endothelin converting enzyme 1
EDN1	endothelin 1
EDN2	endothelin 2
EDN3	endothelin 3
EDNRA	endothelin receptor type A
EDNRB	endothelin receptor type B
EEF1A1	eukaryotic translation elongation factor 1 alpha 1
EEF1A2	eukaryotic translation elongation factor 1 alpha 2
EFNA5	ephrin A5
EFNB2	ephrin B2
EGF	epidermal growth factor
EGFL7	EGF like domain multiple 7
EGLN1	egl-9 family hypoxia inducible factor 1
EGR1	early growth response 1
EGR2	early growth response 2
EGR4	early growth response 4
EHMT1	euchromatic histone lysine methyltransferase 1
EIF2AK3	eukaryotic translation initiation factor 2 alpha kinase 3
EIF2S1	eukaryotic translation initiation factor 2 subunit alpha
ELANE	elastase, neutrophil expressed
ELAVL2	ELAV like RNA binding protein 2
ELK1	ELK1, ETS transcription factor
ELN	elastin
ENG	endoglin
ENHO	energy homeostasis associated
ENO2	enolase 2
ENPEP	glutamyl aminopeptidase
ENPP1	ectonucleotide pyrophosphatase/phosphodiesterase 1
ENTPD1	ectonucleoside triphosphate diphosphohydrolase 1
EPAS1	endothelial PAS domain protein 1
EPHA4	EPH receptor A4
EPHB2	EPH receptor B2
EPHB4	EPH receptor B4
EPHX2	epoxide hydrolase 2
EPN1	epsin 1
EPO	erythropoietin
ERBB4	erb-b2 receptor tyrosine kinase 4
ERCC2	ERCC excision repair 2, TFIIH core complex helicase subunit
ERCC4	ERCC excision repair 4, endonuclease catalytic subunit
ERCC6	ERCC excision repair 6, chromatin remodeling factor
ERMP1	endoplasmic reticulum metallopeptidase 1
ERN1	endoplasmic reticulum to nucleus signaling 1
ESR1	estrogen receptor 1
ESR2	estrogen receptor 2
ETS1	ETS proto-oncogene 1, transcription factor
EZH2	enhancer of zeste 2 polycomb repressive complex 2 subunit
F10	coagulation factor X
F11	coagulation factor XI
F11-AS1	F11 antisense RNA 1
F11R	F11 receptor
F12	coagulation factor XII
F13A1	coagulation factor XIII A chain
F2	coagulation factor II, thrombin
F2R	coagulation factor II thrombin receptor
F2RL3	F2R like thrombin or trypsin receptor 3
F3	coagulation factor III, tissue factor
F5	coagulation factor V
F7	coagulation factor VII
F8	coagulation factor VIII
F9	coagulation factor IX
FABP1	fatty acid binding protein 1
FABP2	fatty acid binding protein 2
FABP4	fatty acid binding protein 4
FADD	Fas associated via death domain
FADS1	fatty acid desaturase 1
FADS2	fatty acid desaturase 2
FAF1	Fas associated factor 1
FAIM2	Fas apoptotic inhibitory molecule 2
FAM20C	FAM20C, golgi associated secretory pathway kinase
FANCC	Fanconi anemia complementation group C
FAP	fibroblast activation protein alpha
FARP1	FERM, ARH/RhoGEF and pleckstrin domain protein 1
FAS	Fas cell surface death receptor
FAS-AS1	NA
FASLG	Fas ligand
FBLN1	fibulin 1
FBN1	fibrillin 1
FBN2	fibrillin 2
FCGR1A	Fc fragment of IgG receptor Ia
FCGR2A	Fc fragment of IgG receptor IIa
FCGR3A	Fc fragment of IgG receptor IIIa
FCGR3B	Fc fragment of IgG receptor IIIb
FCN1	ficolin 1
FCN2	ficolin 2
FES	FES proto-oncogene, tyrosine kinase
FFAR4	free fatty acid receptor 4
FGA	fibrinogen alpha chain
FGB	fibrinogen beta chain
FGF1	fibroblast growth factor 1
FGF13	fibroblast growth factor 13
FGF19	fibroblast growth factor 19
FGF2	fibroblast growth factor 2
FGF21	fibroblast growth factor 21
FGF23	fibroblast growth factor 23
FGFR1	fibroblast growth factor receptor 1
FGFR4	fibroblast growth factor receptor 4
FGG	fibrinogen gamma chain
FHL1	four and a half LIM domains 1
FHL5	four and a half LIM domains 5
FLG	filaggrin
FLNA	filamin A
FLVCR1	feline leukemia virus subgroup C cellular receptor 1
FMO3	flavin containing monooxygenase 3
FN1	fibronectin 1
FOLH1	folate hydrolase 1
FOS	Fos proto-oncogene, AP-1 transcription factor subunit
FOXC1	forkhead box C1
FOXE3	forkhead box E3
FOXF2	forkhead box F2
FOXJ1	forkhead box J1
FOXO3	forkhead box O3
FOXP3	forkhead box P3
FSHMD1A	NA
FTO	FTO, alpha-ketoglutarate dependent dioxygenase
FUNDC2	FUN14 domain containing 2
FUS	FUS RNA binding protein
FXN	frataxin
G6PD	glucose-6-phosphate dehydrogenase
GABPA	GA binding protein transcription factor alpha subunit
GABRA6	gamma-aminobutyric acid type A receptor alpha6 subunit
GAL	galanin and GMAP prepropeptide
GAL3ST1	galactose-3-O-sulfotransferase 1
GALNT2	polypeptide N-acetylgalactosaminyltransferase 2
GALNT3	polypeptide N-acetylgalactosaminyltransferase 3
GAP43	growth associated protein 43
GAPDH	glyceraldehyde-3-phosphate dehydrogenase
GAS5	growth arrest specific 5 (non-protein coding)
GAS6	growth arrest specific 6
GATA1	GATA binding protein 1
GATA3	GATA binding protein 3
GATA4	GATA binding protein 4
GATM	glycine amidinotransferase
GBA3	glucosylceramidase beta 3 (gene/pseudogene)
GBE1	1,4-alpha-glucan branching enzyme 1
GCG	glucagon
GCH1	GTP cyclohydrolase 1
GCHFR	GTP cyclohydrolase I feedback regulator
GCKR	glucokinase regulator
GCLC	glutamate-cysteine ligase catalytic subunit
GDF10	growth differentiation factor 10
GDF15	growth differentiation factor 15
GDNF	glial cell derived neurotrophic factor
GFAP	glial fibrillary acidic protein
GFRA1	GDNF family receptor alpha 1
GGCX	gamma-glutamyl carboxylase
GGT1	gamma-glutamyltransferase 1
GGT2	gamma-glutamyltransferase 2
GH1	growth hormone 1
GHR	growth hormone receptor
GHRH	growth hormone releasing hormone
GHRL	ghrelin and obestatin prepropeptide
GHSR	growth hormone secretagogue receptor
GIP	gastric inhibitory polypeptide
GIPR	gastric inhibitory polypeptide receptor
GJA1	gap junction protein alpha 1
GJA4	gap junction protein alpha 4
GLA	galactosidase alpha
GLO1	glyoxalase I
GLP1R	glucagon like peptide 1 receptor
GNAQ	G protein subunit alpha q
GNAS	GNAS complex locus
GNB3	G protein subunit beta 3
GNLY	granulysin
GOLGB1	golgin B1
GOT2	glutamic-oxaloacetic transaminase 2
GP1BA	glycoprotein Ib platelet alpha subunit
GP6	glycoprotein VI platelet
GP9	glycoprotein IX platelet
GPER1	G protein-coupled estrogen receptor 1
GPI	glucose-6-phosphate isomerase
GPR17	G protein-coupled receptor 17
GPR37	G protein-coupled receptor 37
GPT	glutamic--pyruvic transaminase
GPX1	glutathione peroxidase 1
GPX3	glutathione peroxidase 3
GPX4	glutathione peroxidase 4
GRAP2	GRB2-related adaptor protein 2
GRHL1	grainyhead like transcription factor 1
GRIA2	glutamate ionotropic receptor AMPA type subunit 2
GRIK2	glutamate ionotropic receptor kainate type subunit 2
GRIN1	glutamate ionotropic receptor NMDA type subunit 1
GRIN2A	glutamate ionotropic receptor NMDA type subunit 2A
GRIN2B	glutamate ionotropic receptor NMDA type subunit 2B
GRIN2C	glutamate ionotropic receptor NMDA type subunit 2C
GRIN2D	glutamate ionotropic receptor NMDA type subunit 2D
GRIN3A	glutamate ionotropic receptor NMDA type subunit 3A
GRIN3B	glutamate ionotropic receptor NMDA type subunit 3B
GRK2	G protein-coupled receptor kinase 2
GRM1	glutamate metabotropic receptor 1
GRM2	glutamate metabotropic receptor 2
GRN	granulin precursor
GSK3B	glycogen synthase kinase 3 beta
GSN	gelsolin
GSR	glutathione-disulfide reductase
GSTA1	glutathione S-transferase alpha 1
GSTM1	glutathione S-transferase mu 1
GSTM2	glutathione S-transferase mu 2
GSTO1	glutathione S-transferase omega 1
GSTO2	glutathione S-transferase omega 2
GSTT1	glutathione S-transferase theta 1
GTF2I	general transcription factor IIi
GTF2IRD1	GTF2I repeat domain containing 1
GTPBP1	GTP binding protein 1
GUCY1A1	guanylate cyclase 1 soluble subunit alpha 1
GYS1	glycogen synthase 1
GZMB	granzyme B
H19	H19, imprinted maternally expressed transcript (non-protein coding)
HABP2	hyaluronan binding protein 2
HACD1	3-hydroxyacyl-CoA dehydratase 1
HADHA	hydroxyacyl-CoA dehydrogenase trifunctional multienzyme complex subunit alpha
HAMP	hepcidin antimicrobial peptide
HAS2	hyaluronan synthase 2
HAVCR1	hepatitis A virus cellular receptor 1
HBA1	hemoglobin subunit alpha 1
HBA2	hemoglobin subunit alpha 2
HBB	hemoglobin subunit beta
HBEGF	heparin binding EGF like growth factor
HCAR2	hydroxycarboxylic acid receptor 2
HCRT	hypocretin neuropeptide precursor
HDAC1	histone deacetylase 1
HDAC2	histone deacetylase 2
HDAC4	histone deacetylase 4
HDAC5	histone deacetylase 5
HDAC6	histone deacetylase 6
HDAC8	histone deacetylase 8
HDAC9	histone deacetylase 9
HECTD4	HECT domain E3 ubiquitin protein ligase 4
HES1	hes family bHLH transcription factor 1
HFE	hemochromatosis
HGF	hepatocyte growth factor
HIF1A	hypoxia inducible factor 1 alpha subunit
HJV	NA
HK2	hexokinase 2
HLA-A	major histocompatibility complex, class I, A
HLA-B	major histocompatibility complex, class I, B
HLA-C	major histocompatibility complex, class I, C
HLA-DPA1	major histocompatibility complex, class II, DP alpha 1
HLA-DPB1	major histocompatibility complex, class II, DP beta 1
HLA-DQB1	major histocompatibility complex, class II, DQ beta 1
HLA-DRB1	major histocompatibility complex, class II, DR beta 1
HLA-DRB3	major histocompatibility complex, class II, DR beta 3
HLA-G	major histocompatibility complex, class I, G
HMGB1	high mobility group box 1
HMGCR	3-hydroxy-3-methylglutaryl-CoA reductase
HMOX1	heme oxygenase 1
HMOX2	heme oxygenase 2
HNF1A	HNF1 homeobox A
HNRNPU	heterogeneous nuclear ribonucleoprotein U
HOMER1	homer scaffolding protein 1
HOMER2	homer scaffolding protein 2
HOTTIP	HOXA distal transcript antisense RNA
HP	haptoglobin
HPGDS	hematopoietic prostaglandin D synthase
HPS4	HPS4, biogenesis of lysosomal organelles complex 3 subunit 2
HPSE	heparanase
HPX	hemopexin
HRES1	NA
HRH1	histamine receptor H1
HSD11B2	hydroxysteroid 11-beta dehydrogenase 2
HSPA12A	heat shock protein family A (Hsp70) member 12A
HSPA12B	heat shock protein family A (Hsp70) member 12B
HSPA1A	heat shock protein family A (Hsp70) member 1A
HSPA1B	heat shock protein family A (Hsp70) member 1B
HSPA1L	heat shock protein family A (Hsp70) member 1 like
HSPA4	heat shock protein family A (Hsp70) member 4
HSPB1	heat shock protein family B (small) member 1
HSPB2	heat shock protein family B (small) member 2
HSPB3	heat shock protein family B (small) member 3
HSPD1	heat shock protein family D (Hsp60) member 1
HSPG2	heparan sulfate proteoglycan 2
HTR1A	5-hydroxytryptamine receptor 1A
HTR1D	5-hydroxytryptamine receptor 1D
HTR2A	5-hydroxytryptamine receptor 2A
HTR2B	5-hydroxytryptamine receptor 2B
HTR4	5-hydroxytryptamine receptor 4
HTRA1	HtrA serine peptidase 1
HTRA2	HtrA serine peptidase 2
HVCN1	hydrogen voltage gated channel 1
IAPP	islet amyloid polypeptide
ICAM1	intercellular adhesion molecule 1
ID2	inhibitor of DNA binding 2
IDE	insulin degrading enzyme
IDO1	indoleamine 2,3-dioxygenase 1
IDS	iduronate 2-sulfatase
IDUA	iduronidase, alpha-L-
IFIT3	interferon induced protein with tetratricopeptide repeats 3
IFNAR1	interferon alpha and beta receptor subunit 1
IFNAR2	interferon alpha and beta receptor subunit 2
IFNB1	interferon beta 1
IFNG	interferon gamma
IFNGR2	interferon gamma receptor 2
IGF1	insulin like growth factor 1
IGF1R	insulin like growth factor 1 receptor
IGFBP3	insulin like growth factor binding protein 3
IGFBP7	insulin like growth factor binding protein 7
IKBKB	inhibitor of nuclear factor kappa B kinase subunit beta
IL10	interleukin 10
IL10RA	interleukin 10 receptor subunit alpha
IL10RB	interleukin 10 receptor subunit beta
IL11	interleukin 11
IL12A	interleukin 12A
IL12B	interleukin 12B
IL13	interleukin 13
IL15	interleukin 15
IL16	interleukin 16
IL17A	interleukin 17A
IL17B	interleukin 17B
IL17RC	interleukin 17 receptor C
IL18	interleukin 18
IL18R1	interleukin 18 receptor 1
IL1A	interleukin 1 alpha
IL1B	interleukin 1 beta
IL1R1	interleukin 1 receptor type 1
IL1RL1	interleukin 1 receptor like 1
IL1RN	interleukin 1 receptor antagonist
IL2	interleukin 2
IL20	interleukin 20
IL21	interleukin 21
IL22	interleukin 22
IL23A	interleukin 23 subunit alpha
IL2RB	interleukin 2 receptor subunit beta
IL33	interleukin 33
IL37	interleukin 37
IL4	interleukin 4
IL4R	interleukin 4 receptor
IL5	interleukin 5
IL6	interleukin 6
IL6R	interleukin 6 receptor
IL6ST	interleukin 6 signal transducer
IL7R	interleukin 7 receptor
IL9	interleukin 9
ILF3	interleukin enhancer binding factor 3
IMPA2	inositol monophosphatase 2
INPP5D	inositol polyphosphate-5-phosphatase D
INPP5K	inositol polyphosphate-5-phosphatase K
INPPL1	inositol polyphosphate phosphatase like 1
INS	insulin
INSR	insulin receptor
INTS5	integrator complex subunit 5
IRAK1	interleukin 1 receptor associated kinase 1
IRAK4	interleukin 1 receptor associated kinase 4
IRF1	interferon regulatory factor 1
IRF2BP2	interferon regulatory factor 2 binding protein 2
IRF3	interferon regulatory factor 3
IRF4	interferon regulatory factor 4
IRF5	interferon regulatory factor 5
IRS1	insulin receptor substrate 1
ITGA2	integrin subunit alpha 2
ITGA2B	integrin subunit alpha 2b
ITGA4	integrin subunit alpha 4
ITGA5	integrin subunit alpha 5
ITGAL	integrin subunit alpha L
ITGAM	integrin subunit alpha M
ITGAV	integrin subunit alpha V
ITGB1	integrin subunit beta 1
ITGB2	integrin subunit beta 2
ITGB3	integrin subunit beta 3
ITM2B	integral membrane protein 2B
ITPK1	inositol-tetrakisphosphate 1-kinase
JAG1	jagged 1
JAK2	Janus kinase 2
JAK3	Janus kinase 3
JPH3	junctophilin 3
JUN	Jun proto-oncogene, AP-1 transcription factor subunit
JUNB	JunB proto-oncogene, AP-1 transcription factor subunit
KALRN	kalirin RhoGEF kinase
KCNA1	potassium voltage-gated channel subfamily A member 1
KCNA2	potassium voltage-gated channel subfamily A member 2
KCNA3	potassium voltage-gated channel subfamily A member 3
KCNA5	potassium voltage-gated channel subfamily A member 5
KCNAB2	potassium voltage-gated channel subfamily A regulatory beta subunit 2
KCNB1	potassium voltage-gated channel subfamily B member 1
KCNC1	potassium voltage-gated channel subfamily C member 1
KCNC3	potassium voltage-gated channel subfamily C member 3
KCND2	potassium voltage-gated channel subfamily D member 2
KCND3	potassium voltage-gated channel subfamily D member 3
KCNE1	potassium voltage-gated channel subfamily E regulatory subunit 1
KCNE2	potassium voltage-gated channel subfamily E regulatory subunit 2
KCNE3	potassium voltage-gated channel subfamily E regulatory subunit 3
KCNE4	potassium voltage-gated channel subfamily E regulatory subunit 4
KCNG3	potassium voltage-gated channel modifier subfamily G member 3
KCNH1	potassium voltage-gated channel subfamily H member 1
KCNH2	potassium voltage-gated channel subfamily H member 2
KCNIP4	potassium voltage-gated channel interacting protein 4
KCNJ1	potassium voltage-gated channel subfamily J member 1
KCNJ10	potassium voltage-gated channel subfamily J member 10
KCNJ11	potassium voltage-gated channel subfamily J member 11
KCNJ12	potassium voltage-gated channel subfamily J member 12
KCNJ16	potassium voltage-gated channel subfamily J member 16
KCNJ18	potassium voltage-gated channel subfamily J member 18
KCNJ2	potassium voltage-gated channel subfamily J member 2
KCNJ3	potassium voltage-gated channel subfamily J member 3
KCNJ4	potassium voltage-gated channel subfamily J member 4
KCNJ5	potassium voltage-gated channel subfamily J member 5
KCNJ6	potassium voltage-gated channel subfamily J member 6
KCNJ8	potassium voltage-gated channel subfamily J member 8
KCNJ9	potassium voltage-gated channel subfamily J member 9
KCNK1	potassium two pore domain channel subfamily K member 1
KCNK10	potassium two pore domain channel subfamily K member 10
KCNK17	potassium two pore domain channel subfamily K member 17
KCNK18	potassium two pore domain channel subfamily K member 18
KCNK2	potassium two pore domain channel subfamily K member 2
KCNK3	potassium two pore domain channel subfamily K member 3
KCNK5	potassium two pore domain channel subfamily K member 5
KCNK6	potassium two pore domain channel subfamily K member 6
KCNK9	potassium two pore domain channel subfamily K member 9
KCNMA1	potassium calcium-activated channel subfamily M alpha 1
KCNMB1	potassium calcium-activated channel subfamily M regulatory beta subunit 1
KCNMB2	potassium calcium-activated channel subfamily M regulatory beta subunit 2
KCNMB4	potassium calcium-activated channel subfamily M regulatory beta subunit 4
KCNN1	potassium calcium-activated channel subfamily N member 1
KCNN2	potassium calcium-activated channel subfamily N member 2
KCNN3	potassium calcium-activated channel subfamily N member 3
KCNN4	potassium calcium-activated channel subfamily N member 4
KCNQ1	potassium voltage-gated channel subfamily Q member 1
KCNQ2	potassium voltage-gated channel subfamily Q member 2
KCNQ3	potassium voltage-gated channel subfamily Q member 3
KCNQ4	potassium voltage-gated channel subfamily Q member 4
KCNS1	potassium voltage-gated channel modifier subfamily S member 1
KCNT1	potassium sodium-activated channel subfamily T member 1
KCNV1	potassium voltage-gated channel modifier subfamily V member 1
KCTD7	potassium channel tetramerization domain containing 7
KDR	kinase insert domain receptor
KEAP1	kelch like ECH associated protein 1
KHSRP	KH-type splicing regulatory protein
KIF16B	kinesin family member 16B
KIF1A	kinesin family member 1A
KIF1B	kinesin family member 1B
KIF26B	kinesin family member 26B
KIF6	kinesin family member 6
KIR2DS1	killer cell immunoglobulin like receptor, two Ig domains and short cytoplasmic tail 1
KIR2DS2	killer cell immunoglobulin like receptor, two Ig domains and short cytoplasmic tail 2
KIR3DL1	killer cell immunoglobulin like receptor, three Ig domains and long cytoplasmic tail 1
KL	klotho
KLF11	Kruppel like factor 11
KLF2	Kruppel like factor 2
KLK1	kallikrein 1
KLK3	kallikrein related peptidase 3
KLK4	kallikrein related peptidase 4
KLK6	kallikrein related peptidase 6
KLKB1	kallikrein B1
KNG1	kininogen 1
KRT18	keratin 18
KRT20	keratin 20
KRT7	keratin 7
LAMA5	laminin subunit alpha 5
LAMP2	lysosomal associated membrane protein 2
LBP	lipopolysaccharide binding protein
LCN2	lipocalin 2
LDLR	low density lipoprotein receptor
LEP	leptin
LEPR	leptin receptor
LGALS1	galectin 1
LGALS2	galectin 2
LGALS3	galectin 3
LGALS9	galectin 9
LIF	LIF, interleukin 6 family cytokine
LIFR	LIF receptor alpha
LIG4	DNA ligase 4
LIMK1	LIM domain kinase 1
LINC02828	NA
LIPC	lipase C, hepatic type
LIPC-AS1	LIPC antisense RNA 1
LLGL2	LLGL2, scribble cell polarity complex component
LNPEP	leucyl and cystinyl aminopeptidase
LOC110673971	NA
LOC110806262	NA
LOX	lysyl oxidase
LOXL1	lysyl oxidase like 1
LPA	lipoprotein(a)
LPL	lipoprotein lipase
LRCH1	leucine rich repeats and calponin homology domain containing 1
LRG1	leucine rich alpha-2-glycoprotein 1
LRP1	LDL receptor related protein 1
LRP4	LDL receptor related protein 4
LRP6	LDL receptor related protein 6
LRRC8A	leucine rich repeat containing 8 VRAC subunit A
LRRFIP1	LRR binding FLII interacting protein 1
LRSAM1	leucine rich repeat and sterile alpha motif containing 1
LSR	lipolysis stimulated lipoprotein receptor
LTA	lymphotoxin alpha
LTA4H	leukotriene A4 hydrolase
LTB4R	leukotriene B4 receptor
LTB4R2	leukotriene B4 receptor 2
LTC4S	leukotriene C4 synthase
MADD	MAP kinase activating death domain
MAFB	MAF bZIP transcription factor B
MAG	myelin associated glycoprotein
MALAT1	metastasis associated lung adenocarcinoma transcript 1 (non-protein coding)
MAML3	mastermind like transcriptional coactivator 3
MANF	mesencephalic astrocyte derived neurotrophic factor
MAOA	monoamine oxidase A
MAOB	monoamine oxidase B
MAP2	microtubule associated protein 2
MAP2K1	mitogen-activated protein kinase kinase 1
MAP2K4	mitogen-activated protein kinase kinase 4
MAP3K5	mitogen-activated protein kinase kinase kinase 5
MAP3K7	mitogen-activated protein kinase kinase kinase 7
MAP6	microtubule associated protein 6
MAPK1	mitogen-activated protein kinase 1
MAPK11	mitogen-activated protein kinase 11
MAPK13	mitogen-activated protein kinase 13
MAPK14	mitogen-activated protein kinase 14
MAPK3	mitogen-activated protein kinase 3
MAPK8	mitogen-activated protein kinase 8
MAPK8IP1	mitogen-activated protein kinase 8 interacting protein 1
MAPT	microtubule associated protein tau
MARCHF1	NA
MARCHF10	NA
MARK2	microtubule affinity regulating kinase 2
MARS1	NA
MASP1	mannan binding lectin serine peptidase 1
MASP2	mannan binding lectin serine peptidase 2
MAT1A	methionine adenosyltransferase 1A
MAT2A	methionine adenosyltransferase 2A
MBL2	mannose binding lectin 2
MBP	myelin basic protein
MC4R	melanocortin 4 receptor
MCEMP1	mast cell expressed membrane protein 1
MCF2L2	MCF.2 cell line derived transforming sequence-like 2
MCIDAS	multiciliate differentiation and DNA synthesis associated cell cycle protein
MDK	midkine
MDM2	MDM2 proto-oncogene
MECP2	methyl-CpG binding protein 2
MEG3	maternally expressed 3 (non-protein coding)
MEN1	menin 1
MEPE	matrix extracellular phosphoglycoprotein
MET	MET proto-oncogene, receptor tyrosine kinase
METTL18	methyltransferase like 18
MFAP5	microfibril associated protein 5
MFGE8	milk fat globule-EGF factor 8 protein
MFN2	mitofusin 2
MGAM	maltase-glucoamylase
MGLL	monoglyceride lipase
MIAT	myocardial infarction associated transcript (non-protein coding)
MICAL2	microtubule associated monooxygenase, calponin and LIM domain containing 2
MIF	macrophage migration inhibitory factor
MIP	major intrinsic protein of lens fiber
MIR100HG	mir-100-let-7a-2-mir-125b-1 cluster host gene
MIR103A1	microRNA 103a-1
MIR106B	microRNA 106b
MIR107	microRNA 107
MIR122	microRNA 122
MIR124-1	microRNA 124-1
MIR125A	microRNA 125a
MIR125B2	microRNA 125b-2
MIR126	microRNA 126
MIR129-2	microRNA 129-2
MIR1306	microRNA 1306
MIR130A	microRNA 130a
MIR130B	microRNA 130b
MIR132	microRNA 132
MIR133B	microRNA 133b
MIR134	microRNA 134
MIR137	microRNA 137
MIR140	microRNA 140
MIR143	microRNA 143
MIR144	microRNA 144
MIR145	microRNA 145
MIR146A	microRNA 146a
MIR146B	microRNA 146b
MIR149	microRNA 149
MIR150	microRNA 150
MIR155	microRNA 155
MIR15A	microRNA 15a
MIR17	microRNA 17
MIR17HG	miR-17-92a-1 cluster host gene
MIR181C	microRNA 181c
MIR185	microRNA 185
MIR192	microRNA 192
MIR195	microRNA 195
MIR199B	microRNA 199b
MIR200A	microRNA 200a
MIR200B	microRNA 200b
MIR200C	microRNA 200c
MIR206	microRNA 206
MIR21	microRNA 21
MIR210	microRNA 210
MIR211	microRNA 211
MIR212	microRNA 212
MIR216A	microRNA 216a
MIR22	microRNA 22
MIR221	microRNA 221
MIR223	microRNA 223
MIR24-1	microRNA 24-1
MIR27B	microRNA 27b
MIR29B1	microRNA 29b-1
MIR29B2	microRNA 29b-2
MIR30A	microRNA 30a
MIR30D	microRNA 30d
MIR326	microRNA 326
MIR335	microRNA 335
MIR340	microRNA 340
MIR34A	microRNA 34a
MIR410	microRNA 410
MIR422A	microRNA 422a
MIR424	microRNA 424
MIR4437	microRNA 4437
MIR451A	microRNA 451a
MIR4669	microRNA 4669
MIR487B	microRNA 487b
MIR494	microRNA 494
MIR497	microRNA 497
MIR499A	microRNA 499a
MIR503	microRNA 503
MIR532	microRNA 532
MIR544A	microRNA 544a
MIR574	microRNA 574
MIR608	microRNA 608
MIR638	microRNA 638
MIR664A	microRNA 664a
MIR93	microRNA 93
MIRLET7B	microRNA let-7b
MIRLET7E	microRNA let-7e
MIRLET7I	microRNA let-7i
MKS1	Meckel syndrome, type 1
MLC1	megalencephalic leukoencephalopathy with subcortical cysts 1
MLXIPL	MLX interacting protein like
MMAB	methylmalonic aciduria (cobalamin deficiency) cblB type
MMEL1	membrane metalloendopeptidase like 1
MMP1	matrix metallopeptidase 1
MMP10	matrix metallopeptidase 10
MMP12	matrix metallopeptidase 12
MMP14	matrix metallopeptidase 14
MMP2	matrix metallopeptidase 2
MMP3	matrix metallopeptidase 3
MMP7	matrix metallopeptidase 7
MMP8	matrix metallopeptidase 8
MMP9	matrix metallopeptidase 9
MMRN1	multimerin 1
MMUT	NA
MOAP1	modulator of apoptosis 1
MOG	myelin oligodendrocyte glycoprotein
MPIG6B	megakaryocyte and platelet inhibitory receptor G6b
MPL	MPL proto-oncogene, thrombopoietin receptor
MPO	myeloperoxidase
MPP5	membrane palmitoylated protein 5
MRAS	muscle RAS oncogene homolog
MRC1	mannose receptor C-type 1
MRPL18	mitochondrial ribosomal protein L18
MS	NA
MS4A1	membrane spanning 4-domains A1
MSD	NA
MSR1	macrophage scavenger receptor 1
MSRB3	methionine sulfoxide reductase B3
MSTN	myostatin
MT2A	metallothionein 2A
MT3	metallothionein 3
MTAP	methylthioadenosine phosphorylase
MTHFR	methylenetetrahydrofolate reductase
MTOR	mechanistic target of rapamycin kinase
MTR	5-methyltetrahydrofolate-homocysteine methyltransferase
MTRNR2L8	MT-RNR2-like 8
MTRR	5-methyltetrahydrofolate-homocysteine methyltransferase reductase
MUC16	mucin 16, cell surface associated
MUC2	mucin 2, oligomeric mucus/gel-forming
MUSK	muscle associated receptor tyrosine kinase
MVK	mevalonate kinase
MYD88	myeloid differentiation primary response 88
MYDGF	myeloid derived growth factor
MYH11	myosin heavy chain 11
MYH14	myosin heavy chain 14
MYH15	myosin heavy chain 15
MYH6	myosin heavy chain 6
MYLK	myosin light chain kinase
MYO5A	myosin VA
MYO6	myosin VI
NAA25	N(alpha)-acetyltransferase 25, NatB auxiliary subunit
NAALADL2	N-acetylated alpha-linked acidic dipeptidase like 2
NAGS	N-acetylglutamate synthase
NAMPT	nicotinamide phosphoribosyltransferase
NBEAL1	neurobeachin like 1
NBN	nibrin
NCAM1	neural cell adhesion molecule 1
NCS1	neuronal calcium sensor 1
NDRG2	NDRG family member 2
NDUFC2	NADH:ubiquinone oxidoreductase subunit C2
NEDD4L	neural precursor cell expressed, developmentally down-regulated 4-like, E3 ubiquitin protein ligase
NEDD9	neural precursor cell expressed, developmentally down-regulated 9
NEFL	neurofilament light
NES	nestin
NEUROG2	neurogenin 2
NEUROG3	neurogenin 3
NFE2L2	nuclear factor, erythroid 2 like 2
NFKB1	nuclear factor kappa B subunit 1
NFKBIA	NFKB inhibitor alpha
NGB	neuroglobin
NGF	nerve growth factor
NGFR	nerve growth factor receptor
NINJ2	ninjurin 2
NKX2-5	NK2 homeobox 5
NLRP3	NLR family pyrin domain containing 3
NME1	NME/NM23 nucleoside diphosphate kinase 1
NNMT	nicotinamide N-methyltransferase
NNT	nicotinamide nucleotide transhydrogenase
NOD1	nucleotide binding oligomerization domain containing 1
NOD2	nucleotide binding oligomerization domain containing 2
NOP2	NOP2 nucleolar protein
NOS1	nitric oxide synthase 1
NOS1AP	nitric oxide synthase 1 adaptor protein
NOS2	nitric oxide synthase 2
NOS3	nitric oxide synthase 3
NOSTRIN	nitric oxide synthase trafficking
NOTCH1	notch 1
NOTCH3	notch 3
NOTCH4	notch 4
NOX4	NADPH oxidase 4
NOX5	NADPH oxidase 5
NPAS4	neuronal PAS domain protein 4
NPC1	NPC intracellular cholesterol transporter 1
NPPA	natriuretic peptide A
NPPB	natriuretic peptide B
NPR3	natriuretic peptide receptor 3
NPY	neuropeptide Y
NPY1R	neuropeptide Y receptor Y1
NQO1	NAD(P)H quinone dehydrogenase 1
NR1H3	nuclear receptor subfamily 1 group H member 3
NR1I2	nuclear receptor subfamily 1 group I member 2
NR1I3	nuclear receptor subfamily 1 group I member 3
NR2C2	nuclear receptor subfamily 2 group C member 2
NR3C1	nuclear receptor subfamily 3 group C member 1
NR3C2	nuclear receptor subfamily 3 group C member 2
NR4A1	nuclear receptor subfamily 4 group A member 1
NR4A2	nuclear receptor subfamily 4 group A member 2
NRAS	NRAS proto-oncogene, GTPase
NRDC	nardilysin convertase
NRG1	neuregulin 1
NRGN	neurogranin
NRP1	neuropilin 1
NSUN5	NOP2/Sun RNA methyltransferase family member 5
NT5E	5'-nucleotidase ecto
NTF3	neurotrophin 3
NTF4	neurotrophin 4
NTN1	netrin 1
NTN4	netrin 4
NTNG1	netrin G1
NTNG2	netrin G2
NUP42	NA
OCLN	occludin
ODC1	ornithine decarboxylase 1
OGG1	8-oxoguanine DNA glycosylase
OLR1	oxidized low density lipoprotein receptor 1
OMG	oligodendrocyte myelin glycoprotein
OPA1	OPA1, mitochondrial dynamin like GTPase
OPRK1	opioid receptor kappa 1
OPRM1	opioid receptor mu 1
ORAI1	ORAI calcium release-activated calcium modulator 1
OSM	oncostatin M
OTULIN	OTU deubiquitinase with linear linkage specificity
P2RX4	purinergic receptor P2X 4
P2RX7	purinergic receptor P2X 7
P2RY1	purinergic receptor P2Y1
P2RY12	purinergic receptor P2Y12
P4HB	prolyl 4-hydroxylase subunit beta
PACC1	NA
PADI4	peptidyl arginine deiminase 4
PAICS	phosphoribosylaminoimidazole carboxylase and phosphoribosylaminoimidazolesuccinocarboxamide synthase
PAK3	p21 (RAC1) activated kinase 3
PANX1	pannexin 1
PAPPA	pappalysin 1
PAPPA2	pappalysin 2
PARK7	Parkinsonism associated deglycase
PARP1	poly(ADP-ribose) polymerase 1
PATJ	PATJ, crumbs cell polarity complex component
PAWR	pro-apoptotic WT1 regulator
PC	pyruvate carboxylase
PCDH7	protocadherin 7
PCDHGA3	protocadherin gamma subfamily A, 3
PCNT	pericentrin
PCSK1	proprotein convertase subtilisin/kexin type 1
PCSK9	proprotein convertase subtilisin/kexin type 9
PCYT1A	phosphate cytidylyltransferase 1, choline, alpha
PDCD10	programmed cell death 10
PDCD1LG2	programmed cell death 1 ligand 2
PDE11A	phosphodiesterase 11A
PDE3A	phosphodiesterase 3A
PDE3B	phosphodiesterase 3B
PDE4A	phosphodiesterase 4A
PDE4D	phosphodiesterase 4D
PDE4DIP	phosphodiesterase 4D interacting protein
PDE5A	phosphodiesterase 5A
PDGFB	platelet derived growth factor subunit B
PDGFD	platelet derived growth factor D
PDGFRA	platelet derived growth factor receptor alpha
PDGFRB	platelet derived growth factor receptor beta
PDLIM5	PDZ and LIM domain 5
PEAR1	platelet endothelial aggregation receptor 1
PECAM1	platelet and endothelial cell adhesion molecule 1
PER2	period circadian regulator 2
PF4	platelet factor 4
PFN1	profilin 1
PHACTR1	phosphatase and actin regulator 1
PHB	prohibitin
PIK3CA	phosphatidylinositol-4,5-bisphosphate 3-kinase catalytic subunit alpha
PIK3CB	phosphatidylinositol-4,5-bisphosphate 3-kinase catalytic subunit beta
PIK3CD	phosphatidylinositol-4,5-bisphosphate 3-kinase catalytic subunit delta
PIK3CG	phosphatidylinositol-4,5-bisphosphate 3-kinase catalytic subunit gamma
PIK3R1	phosphoinositide-3-kinase regulatory subunit 1
PINK1	PTEN induced putative kinase 1
PITX2	paired like homeodomain 2
PKM	pyruvate kinase M1/2
PLA2G15	phospholipase A2 group XV
PLA2G1B	phospholipase A2 group IB
PLA2G2A	phospholipase A2 group IIA
PLA2G6	phospholipase A2 group VI
PLA2G7	phospholipase A2 group VII
PLAA	phospholipase A2 activating protein
PLAG1	PLAG1 zinc finger
PLAT	plasminogen activator, tissue type
PLAU	plasminogen activator, urokinase
PLCG1	phospholipase C gamma 1
PLD1	phospholipase D1
PLEKHM2	pleckstrin homology and RUN domain containing M2
PLG	plasminogen
PLIN1	perilipin 1
PLP1	proteolipid protein 1
PLPP3	phospholipid phosphatase 3
PLXNA2	plexin A2
PMAIP1	phorbol-12-myristate-13-acetate-induced protein 1
PMF1	polyamine modulated factor 1
PMF1-BGLAP	PMF1-BGLAP readthrough
POLG	DNA polymerase gamma, catalytic subunit
POLK	DNA polymerase kappa
POMC	proopiomelanocortin
PON1	paraoxonase 1
PON2	paraoxonase 2
PON3	paraoxonase 3
POR	cytochrome p450 oxidoreductase
POSTN	periostin
POU2F3	POU class 2 homeobox 3
PPARA	peroxisome proliferator activated receptor alpha
PPARD	peroxisome proliferator activated receptor delta
PPARG	peroxisome proliferator activated receptor gamma
PPARGC1A	PPARG coactivator 1 alpha
PPBP	pro-platelet basic protein
PPIA	peptidylprolyl isomerase A
PPID	peptidylprolyl isomerase D
PPIF	peptidylprolyl isomerase F
PPIG	peptidylprolyl isomerase G
PPP1R15A	protein phosphatase 1 regulatory subunit 15A
PPP1R1B	protein phosphatase 1 regulatory inhibitor subunit 1B
PRDX1	peroxiredoxin 1
PRDX2	peroxiredoxin 2
PRDX5	peroxiredoxin 5
PREP	prolyl endopeptidase
PRKAA2	protein kinase AMP-activated catalytic subunit alpha 2
PRKAG2	protein kinase AMP-activated non-catalytic subunit gamma 2
PRKAR1A	protein kinase cAMP-dependent type I regulatory subunit alpha
PRKCA	protein kinase C alpha
PRKCD	protein kinase C delta
PRKCH	protein kinase C eta
PRKD1	protein kinase D1
PRKG1	protein kinase, cGMP-dependent, type I
PRL	prolactin
PRNP	prion protein
PROC	protein C, inactivator of coagulation factors Va and VIIIa
PROCR	protein C receptor
PROM1	prominin 1
PROS1	protein S
PROZ	protein Z, vitamin K dependent plasma glycoprotein
PRPF8	pre-mRNA processing factor 8
PRRC2A	proline rich coiled-coil 2A
PRX	periaxin
PSD4	pleckstrin and Sec7 domain containing 4
PSEN1	presenilin 1
PSMA6	proteasome subunit alpha 6
PSMB7	proteasome subunit beta 7
PSMB9	proteasome subunit beta 9
PSMD4	proteasome 26S subunit, non-ATPase 4
PSMD9	proteasome 26S subunit, non-ATPase 9
PSRC1	proline and serine rich coiled-coil 1
PTAFR	platelet activating factor receptor
PTCSC3	papillary thyroid carcinoma susceptibility candidate 3 (non-protein coding)
PTEN	phosphatase and tensin homolog
PTGER1	prostaglandin E receptor 1
PTGER2	prostaglandin E receptor 2
PTGER4	prostaglandin E receptor 4
PTGES	prostaglandin E synthase
PTGIR	prostaglandin I2 receptor
PTGIS	prostaglandin I2 synthase
PTGS1	prostaglandin-endoperoxide synthase 1
PTGS2	prostaglandin-endoperoxide synthase 2
PTH	parathyroid hormone
PTHLH	parathyroid hormone like hormone
PTPA	protein phosphatase 2 phosphatase activator
PTPN22	protein tyrosine phosphatase, non-receptor type 22
PTPRC	protein tyrosine phosphatase, receptor type C
PTPRD	protein tyrosine phosphatase, receptor type D
PTPRF	protein tyrosine phosphatase, receptor type F
PTPRG	protein tyrosine phosphatase, receptor type G
PTX3	pentraxin 3
PVALB	parvalbumin
PWAR1	Prader Willi/Angelman region RNA 1
PYCARD	PYD and CARD domain containing
QRICH2	glutamine rich 2
RAB7B	RAB7B, member RAS oncogene family
RABGEF1	RAB guanine nucleotide exchange factor 1
RAC1	Rac family small GTPase 1
RAF1	Raf-1 proto-oncogene, serine/threonine kinase
RAG1	recombination activating 1
RAMP1	receptor activity modifying protein 1
RAMP2	receptor activity modifying protein 2
RAP1A	RAP1A, member of RAS oncogene family
RAPGEF3	Rap guanine nucleotide exchange factor 3
RAPSN	receptor associated protein of the synapse
RARRES2	retinoic acid receptor responder 2
RASA1	RAS p21 protein activator 1
RASIP1	Ras interacting protein 1
RBM45	RNA binding motif protein 45
RBM8A	RNA binding motif protein 8A
RBP4	retinol binding protein 4
RCAN1	regulator of calcineurin 1
RCOR1	REST corepressor 1
REEP5	receptor accessory protein 5
REG1A	regenerating family member 1 alpha
RELA	RELA proto-oncogene, NF-kB subunit
REN	renin
RENBP	renin binding protein
REST	RE1 silencing transcription factor
RETN	resistin
RFC1	replication factor C subunit 1
RFC2	replication factor C subunit 2
RGS5	regulator of G protein signaling 5
RGS7	regulator of G protein signaling 7
RHO	rhodopsin
RHOT1	ras homolog family member T1
RIPK1	receptor interacting serine/threonine kinase 1
RIPK3	receptor interacting serine/threonine kinase 3
RMDN3	regulator of microtubule dynamics 3
RMST	rhabdomyosarcoma 2 associated transcript (non-protein coding)
RNASE2	ribonuclease A family member 2
RNASE3	ribonuclease A family member 3
RNF146	ring finger protein 146
RNF19A	ring finger protein 19A, RBR E3 ubiquitin protein ligase
RNF213	ring finger protein 213
RNF43	ring finger protein 43
RNLS	renalase, FAD dependent amine oxidase
ROBO3	roundabout guidance receptor 3
ROCK1	Rho associated coiled-coil containing protein kinase 1
ROCK2	Rho associated coiled-coil containing protein kinase 2
ROPN1	rhophilin associated tail protein 1
ROS1	ROS proto-oncogene 1, receptor tyrosine kinase
RPS6KB1	ribosomal protein S6 kinase B1
RPSA	ribosomal protein SA
RRAD	RRAD, Ras related glycolysis inhibitor and calcium channel regulator
RTEL1	regulator of telomere elongation helicase 1
RTN1	reticulon 1
RTN4	reticulon 4
RTN4R	reticulon 4 receptor
RUNX1	runt related transcription factor 1
RUVBL2	RuvB like AAA ATPase 2
RXRA	retinoid X receptor alpha
RYR1	ryanodine receptor 1
RYR3	ryanodine receptor 3
S100A1	S100 calcium binding protein A1
S100A10	S100 calcium binding protein A10
S100A12	S100 calcium binding protein A12
S100A8	S100 calcium binding protein A8
S100A9	S100 calcium binding protein A9
S100B	S100 calcium binding protein B
S1PR1	sphingosine-1-phosphate receptor 1
SAA1	serum amyloid A1
SAA2	serum amyloid A2
SACM1L	SAC1 like phosphatidylinositide phosphatase
SAMHD1	SAM and HD domain containing deoxynucleoside triphosphate triphosphohydrolase 1
SARS1	NA
SCARNA6	small Cajal body-specific RNA 6
SCD	stearoyl-CoA desaturase
SCN10A	sodium voltage-gated channel alpha subunit 10
SCN11A	sodium voltage-gated channel alpha subunit 11
SCN1A	sodium voltage-gated channel alpha subunit 1
SCN1B	sodium voltage-gated channel beta subunit 1
SCN2A	sodium voltage-gated channel alpha subunit 2
SCN2B	sodium voltage-gated channel beta subunit 2
SCN3A	sodium voltage-gated channel alpha subunit 3
SCN3B	sodium voltage-gated channel beta subunit 3
SCN4A	sodium voltage-gated channel alpha subunit 4
SCN4B	sodium voltage-gated channel beta subunit 4
SCN5A	sodium voltage-gated channel alpha subunit 5
SCN7A	sodium voltage-gated channel alpha subunit 7
SCN8A	sodium voltage-gated channel alpha subunit 8
SCN9A	sodium voltage-gated channel alpha subunit 9
SCNN1A	sodium channel epithelial 1 alpha subunit
SCNN1B	sodium channel epithelial 1 beta subunit
SCNN1D	sodium channel epithelial 1 delta subunit
SCNN1G	sodium channel epithelial 1 gamma subunit
SCT	secretin
SDC1	syndecan 1
SDC4	syndecan 4
SDF4	stromal cell derived factor 4
SELE	selectin E
SELENOP	selenoprotein P
SELENOS	selenoprotein S
SELL	selectin L
SELP	selectin P
SELPLG	selectin P ligand
SEMA3A	semaphorin 3A
SEMA3E	semaphorin 3E
SEMA4D	semaphorin 4D
SEMA5A	semaphorin 5A
SEMA5B	semaphorin 5B
SEMA6A	semaphorin 6A
SEMA7A	semaphorin 7A (John Milton Hagen blood group)
SERPINA3	serpin family A member 3
SERPINA5	serpin family A member 5
SERPINA6	serpin family A member 6
SERPINA9	serpin family A member 9
SERPINB2	serpin family B member 2
SERPINC1	serpin family C member 1
SERPINE1	serpin family E member 1
SERPINE2	serpin family E member 2
SERPINF1	serpin family F member 1
SERPINF2	serpin family F member 2
SERPING1	serpin family G member 1
SERPINH1	serpin family H member 1
SERPINI1	serpin family I member 1
SESN2	sestrin 2
SETD2	SET domain containing 2
SF3B6	splicing factor 3b subunit 6
SFPQ	splicing factor proline and glutamine rich
SFTPA1	surfactant protein A1
SGCA	sarcoglycan alpha
SGK1	serum/glucocorticoid regulated kinase 1
SH2B3	SH2B adaptor protein 3
SH3PXD2A	SH3 and PX domains 2A
SHBG	sex hormone binding globulin
SHC1	SHC adaptor protein 1
SHH	sonic hedgehog
SHMT1	serine hydroxymethyltransferase 1
SIGMAR1	sigma non-opioid intracellular receptor 1
SIK3	SIK family kinase 3
SIRT1	sirtuin 1
SIRT2	sirtuin 2
SIRT3	sirtuin 3
SIRT5	sirtuin 5
SIRT6	sirtuin 6
SLC11A2	solute carrier family 11 member 2
SLC12A2	solute carrier family 12 member 2
SLC12A3	solute carrier family 12 member 3
SLC12A5	solute carrier family 12 member 5
SLC17A3	solute carrier family 17 member 3
SLC17A5	solute carrier family 17 member 5
SLC19A1	solute carrier family 19 member 1
SLC19A2	solute carrier family 19 member 2
SLC1A2	solute carrier family 1 member 2
SLC20A2	solute carrier family 20 member 2
SLC23A2	solute carrier family 23 member 2
SLC26A11	solute carrier family 26 member 11
SLC2A1	solute carrier family 2 member 1
SLC2A10	solute carrier family 2 member 10
SLC30A3	solute carrier family 30 member 3
SLC33A1	solute carrier family 33 member 1
SLC35A1	solute carrier family 35 member A1
SLC39A8	solute carrier family 39 member 8
SLC40A1	solute carrier family 40 member 1
SLC44A2	solute carrier family 44 member 2
SLC4A1	solute carrier family 4 member 1 (Diego blood group)
SLC5A2	solute carrier family 5 member 2
SLC5A4	solute carrier family 5 member 4
SLC6A1	solute carrier family 6 member 1
SLC6A11	solute carrier family 6 member 11
SLC6A13	solute carrier family 6 member 13
SLC6A2	solute carrier family 6 member 2
SLC6A4	solute carrier family 6 member 4
SLC8A1	solute carrier family 8 member A1
SLC8A2	solute carrier family 8 member A2
SLC8A3	solute carrier family 8 member A3
SLC9A1	solute carrier family 9 member A1
SLCO1B1	solute carrier organic anion transporter family member 1B1
SLPI	secretory leukocyte peptidase inhibitor
SMAD2	SMAD family member 2
SMAD3	SMAD family member 3
SMAD4	SMAD family member 4
SMARCA1	SWI/SNF related, matrix associated, actin dependent regulator of chromatin, subfamily a, member 1
SMARCA4	SWI/SNF related, matrix associated, actin dependent regulator of chromatin, subfamily a, member 4
SMN1	survival of motor neuron 1, telomeric
SMN2	survival of motor neuron 2, centromeric
SMO	smoothened, frizzled class receptor
SMOX	spermine oxidase
SMPD1	sphingomyelin phosphodiesterase 1
SMS	spermine synthase
SMURF2	SMAD specific E3 ubiquitin protein ligase 2
SNAP29	synaptosome associated protein 29
SNCA	synuclein alpha
SNCAIP	synuclein alpha interacting protein
SNHG1	small nucleolar RNA host gene 1
SNRNP70	small nuclear ribonucleoprotein U1 subunit 70
SOAT1	sterol O-acyltransferase 1
SOCS1	suppressor of cytokine signaling 1
SOCS3	suppressor of cytokine signaling 3
SOD1	superoxide dismutase 1
SOD2	superoxide dismutase 2
SOD3	superoxide dismutase 3
SON	SON DNA binding protein
SORBS1	sorbin and SH3 domain containing 1
SORT1	sortilin 1
SOX10	SRY-box 10
SOX2	SRY-box 2
SOX9	SRY-box 9
SPG7	SPG7, paraplegin matrix AAA peptidase subunit
SPHK2	sphingosine kinase 2
SPINK2	serine peptidase inhibitor, Kazal type 2
SPP1	secreted phosphoprotein 1
SPSB4	splA/ryanodine receptor domain and SOCS box containing 4
SPTBN5	spectrin beta, non-erythrocytic 5
SQSTM1	sequestosome 1
SRA1	steroid receptor RNA activator 1
SRC	SRC proto-oncogene, non-receptor tyrosine kinase
SREBF1	sterol regulatory element binding transcription factor 1
SREBF2	sterol regulatory element binding transcription factor 2
SRF	serum response factor
SRR	serine racemase
SRSF3	serine and arginine rich splicing factor 3
SS18L1	SS18L1, nBAF chromatin remodeling complex subunit
SSB	Sjogren syndrome antigen B
SST	somatostatin
ST2	NA
ST8SIA4	ST8 alpha-N-acetyl-neuraminide alpha-2,8-sialyltransferase 4
STAR	steroidogenic acute regulatory protein
STAT1	signal transducer and activator of transcription 1
STAT3	signal transducer and activator of transcription 3
STAT4	signal transducer and activator of transcription 4
STAT5A	signal transducer and activator of transcription 5A
STAT5B	signal transducer and activator of transcription 5B
STC1	stanniocalcin 1
STIM1	stromal interaction molecule 1
STIN2-VNTR	NA
STIP1	stress induced phosphoprotein 1
STK11	serine/threonine kinase 11
STK26	serine/threonine kinase 26
STK39	serine/threonine kinase 39
STS	steroid sulfatase
SUGP1	SURP and G-patch domain containing 1
SUMO2	small ubiquitin-like modifier 2
SYBU	syntabulin
SYK	spleen associated tyrosine kinase
SYNGAP1	synaptic Ras GTPase activating protein 1
SYT1	synaptotagmin 1
TAC1	tachykinin precursor 1
TACR3	tachykinin receptor 3
TAOK1	TAO kinase 1
TARDBP	TAR DNA binding protein
TAS2R50	taste 2 receptor member 50
TAT	tyrosine aminotransferase
TBL1X	transducin beta like 1 X-linked
TBL2	transducin beta like 2
TBPL1	TATA-box binding protein like 1
TBX1	T-box 1
TBX3	T-box 3
TBXAS1	thromboxane A synthase 1
TCF21	transcription factor 21
TCF7L2	transcription factor 7 like 2
TCFL5	transcription factor like 5
TCN2	transcobalamin 2
TEAD1	TEA domain transcription factor 1
TEK	TEK receptor tyrosine kinase
TERC	telomerase RNA component
TERF2IP	TERF2 interacting protein
TERT	telomerase reverse transcriptase
TET2	tet methylcytosine dioxygenase 2
TFPI	tissue factor pathway inhibitor
TFPI2	tissue factor pathway inhibitor 2
TGFA	transforming growth factor alpha
TGFB1	transforming growth factor beta 1
TGFB2	transforming growth factor beta 2
TGFB3	transforming growth factor beta 3
TGFBI	transforming growth factor beta induced
TGFBR1	transforming growth factor beta receptor 1
TGFBR2	transforming growth factor beta receptor 2
TGFBR3	transforming growth factor beta receptor 3
TGM2	transglutaminase 2
TH	tyrosine hydroxylase
THBD	thrombomodulin
THBS1	thrombospondin 1
THPO	thrombopoietin
THY1	Thy-1 cell surface antigen
TICAM1	toll like receptor adaptor molecule 1
TIMD4	T cell immunoglobulin and mucin domain containing 4
TIMP1	TIMP metallopeptidase inhibitor 1
TIMP2	TIMP metallopeptidase inhibitor 2
TIMP3	TIMP metallopeptidase inhibitor 3
TIMP4	TIMP metallopeptidase inhibitor 4
TLR2	toll like receptor 2
TLR3	toll like receptor 3
TLR4	toll like receptor 4
TLR5	toll like receptor 5
TLR7	toll like receptor 7
TLR8	toll like receptor 8
TMBIM6	transmembrane BAX inhibitor motif containing 6
TNC	tenascin C
TNF	tumor necrosis factor
TNFAIP3	TNF alpha induced protein 3
TNFAIP6	TNF alpha induced protein 6
TNFAIP8L2	TNF alpha induced protein 8 like 2
TNFRSF10A	TNF receptor superfamily member 10a
TNFRSF11A	TNF receptor superfamily member 11a
TNFRSF11B	TNF receptor superfamily member 11b
TNFRSF12A	TNF receptor superfamily member 12A
TNFRSF13B	TNF receptor superfamily member 13B
TNFRSF1A	TNF receptor superfamily member 1A
TNFRSF1B	TNF receptor superfamily member 1B
TNFRSF25	TNF receptor superfamily member 25
TNFRSF9	TNF receptor superfamily member 9
TNFSF10	TNF superfamily member 10
TNFSF11	TNF superfamily member 11
TNFSF12	TNF superfamily member 12
TNFSF14	TNF superfamily member 14
TNFSF4	TNF superfamily member 4
TNKS	tankyrase
TNNI3	troponin I3, cardiac type
TNNT2	troponin T2, cardiac type
TNR	tenascin R
TNXB	tenascin XB
TOLLIP	toll interacting protein
TOMM7	translocase of outer mitochondrial membrane 7
TP53	tumor protein p53
TP63	tumor protein p63
TPP2	tripeptidyl peptidase 2
TPPP	tubulin polymerization promoting protein
TRA	NA
TRAF1	TNF receptor associated factor 1
TRAF2	TNF receptor associated factor 2
TRAF3	TNF receptor associated factor 3
TRAF6	TNF receptor associated factor 6
TRAT1	T cell receptor associated transmembrane adaptor 1
TREM1	triggering receptor expressed on myeloid cells 1
TREM2	triggering receptor expressed on myeloid cells 2
TREX1	three prime repair exonuclease 1
TRH	thyrotropin releasing hormone
TRIB1	tribbles pseudokinase 1
TRIM13	tripartite motif containing 13
TRIM21	tripartite motif containing 21
TRIM27	tripartite motif containing 27
TRIM29	tripartite motif containing 29
TRIM47	tripartite motif containing 47
TRIM9	tripartite motif containing 9
TRPA1	transient receptor potential cation channel subfamily A member 1
TRPC1	transient receptor potential cation channel subfamily C member 1
TRPC6	transient receptor potential cation channel subfamily C member 6
TRPM2	transient receptor potential cation channel subfamily M member 2
TRPM4	transient receptor potential cation channel subfamily M member 4
TRPM6	transient receptor potential cation channel subfamily M member 6
TRPM7	transient receptor potential cation channel subfamily M member 7
TRPS1	transcriptional repressor GATA binding 1
TRPV1	transient receptor potential cation channel subfamily V member 1
TRPV4	transient receptor potential cation channel subfamily V member 4
TSPAN15	tetraspanin 15
TSPAN2	tetraspanin 2
TSPO	translocator protein
TSPOAP1-AS1	TSPOAP1 antisense RNA 1
TSPYL6	TSPY like 6
TTC7B	tetratricopeptide repeat domain 7B
TTR	transthyretin
TUBA1B	tubulin alpha 1b
TUBB1	tubulin beta 1 class VI
TUG1	taurine up-regulated 1 (non-protein coding)
TXN	thioredoxin
TXNIP	thioredoxin interacting protein
TXNRD2	thioredoxin reductase 2
TYMS	thymidylate synthetase
UBE2K	ubiquitin conjugating enzyme E2 K
UBE2L3	ubiquitin conjugating enzyme E2 L3
UBQLN1	ubiquilin 1
UBR3	ubiquitin protein ligase E3 component n-recognin 3 (putative)
UBR5	ubiquitin protein ligase E3 component n-recognin 5
UCHL1	ubiquitin C-terminal hydrolase L1
UCN	urocortin
UCP2	uncoupling protein 2
UGCG	UDP-glucose ceramide glucosyltransferase
UGT1A1	UDP glucuronosyltransferase family 1 member A1
ULK1	unc-51 like autophagy activating kinase 1
UMOD	uromodulin
USF1	upstream transcription factor 1
USP18	ubiquitin specific peptidase 18
UTRN	utrophin
VAMP8	vesicle associated membrane protein 8
VASH1	vasohibin 1
VASP	vasodilator stimulated phosphoprotein
VCAM1	vascular cell adhesion molecule 1
VCAN	versican
VDR	vitamin D receptor
VEGFA	vascular endothelial growth factor A
VEGFB	vascular endothelial growth factor B
VEGFD	vascular endothelial growth factor D
VGF	VGF nerve growth factor inducible
VHL	von Hippel-Lindau tumor suppressor
VIM	vimentin
VIP	vasoactive intestinal peptide
VKORC1	vitamin K epoxide reductase complex subunit 1
VPS35	VPS35, retromer complex component
VSNL1	visinin like 1
VTN	vitronectin
VWF	von Willebrand factor
WAS	Wiskott-Aldrich syndrome
WDFY4	WDFY family member 4
WDR12	WD repeat domain 12
WNK1	WNK lysine deficient protein kinase 1
WNK3	WNK lysine deficient protein kinase 3
WNT2B	Wnt family member 2B
WNT3	Wnt family member 3
WNT3A	Wnt family member 3A
WRN	Werner syndrome RecQ like helicase
XBP1	X-box binding protein 1
XDH	xanthine dehydrogenase
XKR6	XK related 6
XPR1	xenotropic and polytropic retrovirus receptor 1
XRCC1	X-ray repair cross complementing 1
XYLB	xylulokinase
XYLT1	xylosyltransferase 1
XYLT2	xylosyltransferase 2
ZAP70	zeta chain of T cell receptor associated protein kinase 70
ZC3H12A	zinc finger CCCH-type containing 12A
ZC3HC1	zinc finger C3HC-type containing 1
ZC4H2	zinc finger C4H2-type containing
ZCCHC14	zinc finger CCHC-type containing 14
ZCCHC8	zinc finger CCHC-type containing 8
ZEB1	zinc finger E-box binding homeobox 1
ZFHX3	zinc finger homeobox 3
ZNF208	zinc finger protein 208
ZPR1	ZPR1 zinc finger

## Sheet: Table S8
Table S8. The top six KEGG pathways related to stroke based on the number of literature reports.
Pathway name	Ref count	Enriched genes in DTD	Enriched genes in XFZYD	Enriched genes in XXMD
Apoptosis	3814	CTSB, CTSK, RELA, BCL2A1, NFKB1, CASP9, MAPK3, BAD, PIK3R1, MCL1, MAPK10, PARP1, TNF, CTSL, KRAS, BCL2, JUN, AKT1	BCL2A1, RELA, CASP9, NFKB1, TP53, MAPK3, MCL1, TNF, BCL2, JUN, CTSL, ERN1, TNFRSF1A, BAD, PIK3R1, AKT1, MAPK10, PARP1, MAP2K1	BCL2A1, RELA, CTSB, CTSK, CASP9, NFKB1, CTSL, BAD, RIPK1, MCL1, TNF, MAPK3, JUN, PIK3R1
TNF signaling pathway	1578	RELA, PTGS2, CSF1, NFKB1, MAPK3, PIK3R1, MAPK10, TNF, MMP9, MMP3, MMP14, IL1B, JUN, AKT1	RELA, PTGS2, NFKB1, MAPK3, TNF, MMP14, JUN, MMP9, MMP3, NOD2, TNFRSF1A, PIK3R1, MAPK14, AKT1, MAPK10, MAP2K1	RELA, PTGS2, NFKB1, CSF1, MMP9, RIPK1, MMP3, CCL2, TNF, MAPK3, JUN, NOD2, MMP14, PIK3R1, CREB1
VEGF signaling pathway	892	NOS3, PTGS2, CASP9, MAPK3, BAD, PRKCA, PIK3R1, PLA2G4A, VEGFA, RAC1, CDC42, KRAS, PLCG1, PLA2G4B, PRKCB, AKT1	NOS3, PTGS2, CDC42, RAC1, CASP9, PRKCA, MAPK3, PRKCG, PRKCB, PLA2G4B, BAD, PIK3R1, MAPK14, AKT1, KDR, SRC, MAP2K1, PTK2	NOS3, PTGS2, CASP9, BAD, PRKCA, CDC42, SPHK2, MAPK3, VEGFA, PLA2G4B, PIK3R1
NF−kappa B signaling pathway	809	RELA, BCL2A1, PTGS2, NFKB1, SYK, LCK, PARP1, CSNK2A1, TNF, TLR4, PLCG1, BCL2, CXCL8, IL1B, PRKCB	BCL2A1, RELA, PTGS2, CSNK2A1, NFKB1, PRKCQ, PRKCB, LCK, TNF, BCL2, TLR4, CXCL12, LY96, TNFRSF1A, SYK, PARP1, PLAU	BCL2A1, RELA, PTGS2, NFKB1, PLAU, CSNK2A1, CXCL8, RIPK1, CXCL12, LCK, TNF, TLR4, LY96
PI3K−Akt signaling pathway	453	RELA, RXRA, NOS3, CHRM1, HSP90AA1, CSF1, NFKB1, CASP9, MAPK3, CDK6, BAD, PRKCA, EGFR, FLT3, PIK3R1, SYK, PKN1, MCL1, GSK3B, IL2, TLR4, PPP2R5A, PPP2CA, VEGFA, FGF2, FGF1, RAC1, EIF4E, KRAS, BCL2, CHRM2, AKT1, CDK2	HSP90AA1, NOS3, CHRM1, RELA, RAC1, CASP9, NFKB1, RXRA, PRKCA, TP53, MAPK3, MCL1, FGF1, IL2, BCL2, PPP2R5A, PPP2CA, TLR4, MET, GSK3B, BAD, CHRM2, CDK6, PIK3R1, CDK2, PKN1, FLT3, AKT1, SYK, PIK3CG, KDR, IGF1R, MAP2K1, PTK2	RELA, NOS3, CDK4, CHRM1, RXRA, HSP90AA1, CASP9, NFKB1, CSF1, MET, CDK6, BAD, PRKCA, PKN2, CHRM2, LPAR5, LPAR1, IGF1R, MCL1, IL2, MAPK3, TLR4, VEGFA, FGF2, FGF1, PPP2R5A, PPP2CA, PIK3R1, PKN1, CREB1, EGFR, FLT3
MAPK signaling pathway	420	RELA, DUSP3, CACNA1H, CSF1, IL1A, NFKB1, HSPA1A, CDC25B, MAPK3, CACNA1C, PTPN7, PRKCA, EGFR, FLT3, PLA2G4A, MAPK10, MAPT, RPS6KA3, TNF, RASGRP3, PPM1B, VEGFA, FGF2, FGF1, RAC1, CDC42, KRAS, HSPA8, PLA2G4B, CACNA1G, IL1B, JUN, PRKCB, AKT1	DUSP3, RELA, CACNA1H, CDC42, RAC1, NFKB1, PTPN7, PRKCA, CACNA1G, TP53, MAPK3, PPM1A, PRKCG, PRKCB, FGF1, RPS6KA3, TNF, MAPT, JUN, RASGRP3, PPM1B, MET, CDC25B, PLA2G4B, TNFRSF1A, FLT3, MAPK14, AKT1, KDR, MAPK10, IGF1R, MAP2K1	DUSP3, RELA, CACNA1H, NFKB1, CSF1, IL1A, CDC25B, MET, HSPA1A, PTPN7, PRKCA, CACNA1G, CDC42, PTPN5, IGF1R, MAPT, RPS6KA3, TNF, MAPK3, PPM1A, RASGRP3, JUN, PPM1B, VEGFA, FGF2, FGF1, PLA2G4B, EGFR, FLT3

## Sheet: Table S9
Table S9. Docking parameters of the filtered proteins.
PDB ID	Gene	X	Y	Z	R	R.adjusted
1A4R	CDC42	86.353	59.038	3.90867	13	13
1CJY	PLA2G4A	76.4445	27.4614	35.7973	28.5981	28.5981
1CWR	CDC25B	13.0933	5.38344	34.5828	9.75356	10
1EV2	FGF2	81.1326	5.92989	-12.7077	8.11402	10
1NFI	RELA	0.425	54.141	28.393	NA	10
1QPE	LCK	20.1507	47.4427	77.6522	30.4875	30.4875
1SVC	NFKB1	45.483	18.107	46.236	NA	10
1ZC0	PTPN7	45.1048	35.8033	13.9765	10.472	10.472
2AR9	CASP9	21.6031	34.9435	-14.5658	8.53221	10
2I0E	PRKCB	37.0102	55.1244	35.6944	11.0713	11.0713
2P8E	PPM1B	9.39438	14.2611	35.2951	8.35417	10
2VPF	VEGFA	15.6362	4.71565	19.7563	17.8	17.8
3DZY	RXRA	-3.20106	27.3158	23.5374	40.5049	40.5049
3F81	DUSP3	2.95018	-0.378823	-2.15689	26.7364	26.7364
3FZH	HSPA8	16.598	-5.34167	-0.941389	10.1643	10.1643
3HIZ	PIK3R1	41.9982	37.4804	68.9555	12.4	12.4
3K1X	FGF1	39.8377	41.3025	61.0331	9.81404	10
3LTQ	IL1B	-3.03328	65.1009	27.6533	26.6609	26.6609
3MA2	MMP14	4.60634	-8.58418	6.5726	19.1842	19.1842
3O0I	HSP90AA1	-0.34118	-13.7717	-24.2826	11.868	11.868
3P71	PPP2CA	-8.48003	27.7403	-35.9932	30.629	30.629
3PE1	CSNK2A1	12.5913	-37.0586	18.2471	29.6147	29.6147
3SAY	GSK3B	-9.44053	9.73173	-25.127	22.4762	22.4762
3SBD	RAC1	6.87242	72.91	10.487	14.6851	14.6851
3UF2	CSF1	-10.9833	-0.775004	64.7453	9	10
3UON	CHRM2	6.28805	2.67933	25.7412	22.3	30
4AUA	CDK6	23.5171	32.1667	-10.2717	10.6281	10.6281
4D1P	NOS3	19.674	241.317	25.6088	36.2784	36.2784
4DQY	PARP1	-15.6419	46.1049	-11.3301	40.7022	40.7022
4FBN	PLCG1	9.99955	-13.3369	-4.04486	7.7	10
4FL3	SYK	5.40046	-7.95373	-5.001	15.3988	15.3988
4G8A	TLR4	-37.0117	-12.4774	-70.5096	22.3	22.3
4G9L	MMP3	3.62155	66.6083	73.163	19.1818	19.1818
4NEJ	IL2	6.6526	21.4342	18.3544	23.1625	23.1625
4NW6	RPS6KA3	-17.0032	-0.564272	-22.7158	14.3141	14.3141
4OTH	PKN1	-14.1218	6.64106	-14.2306	12.7417	12.7417
4QTB	MAPK3	34.9129	47.3414	56.8302	36.9121	36.9121
4RA4	PRKCA	32.6457	-4.29621	13.7582	12.6567	12.6567
4TPW	EIF4E	-0.350873	-8.73106	-0.234152	23.3205	23.3205
4W4W	MAPK10	6.91366	-28.2743	-32.638	12.954	12.954
4X6H	CTSK	13.8705	-2.34851	-14.1846	23.9529	23.9529
5BN8	HSPA1A	3.19649	-17.846	25.921	23.8056	23.8056
5CXV	CHRM1	-11.6089	-17.7577	55.8472	45.0191	45.0191
5D14	CXCL8	4.84005	23.7223	6.1226	5	10
5IKR	PTGS2	35.1368	-1.71473	59.5321	34.2135	34.2135
5MAE	CTSL	-10.7007	-0.947113	12.5323	30.4016	30.4016
5TH6	MMP9	31.8243	13.6789	32.8257	19.2349	19.2349
5UC6	IL1A	92.6727	65.3271	102.699	21.8281	21.8281
5VPE	JUN	-47.2372	-17.0193	127.67	41.6298	41.6298
5WHI	BCL2A1	-7.21897	25.3949	-18.4208	9.17773	9.17773
6AY2	CTSB	2.9369	5.19816	37.8454	17.8018	17.8018
6CCY	AKT1	-11.2295	14.7259	-34.1138	15.0003	15.0003
6DUK	EGFR	37.2918	91.7226	-63.8775	20.2513	20.2513
6GJ5	KRAS	-8.39171	-19.6017	-9.72067	20.4623	20.4623
6JQR	FLT3	-23.2153	-0.58153	-23.92	32.4178	32.4178
6KZP	CACNA1G	177.658	168.938	196.518	51.4616	51.4616
6NTS	PPP2R5A	186.913	171.927	159.291	13.0764	13.0764
6NWP	MAPT	147.071	147.181	159.362	49.9507	49.9507
6OQD	MCL1	14.0575	-4.8869	13.5849	15.5259	15.5259
6QGH	BCL2	-3.37171	2.30954	9.47267	29.3451	29.3451
6U3A	CACNA1C	6.0852	14.9035	22.5659	26.8354	26.8354
6YLK	CDK2	-1.5527	-3.90352	-27.6976	10.3699	10.3699
7KPB	TNF	-54.9041	90.6443	-1.44439	26.8417	26.8417

## Sheet: TableS10
Table S10. Hepatotoxic_Prediction of key synergistic compounds group
Compound ID	Compound name	SMILES	Hepatotoxic_Prediction
			Pubchem	ADMETlab	Discovery Studio
MOL62	Quercetin	C1=CC(=C(C=C1C2=C(C(=O)C3=C(C=C(C=C3O2)O)O)O)O)O	unlikely cause	0.1	FALSE
MOL007021	trans-.beta.-Terpinyl benzoate	C=C1CCC(C(C)(C)OC(=O)c2ccccc2)CC1	NA	0.21	FALSE
MOL14	Baicalin	C1=CC=C(C=C1)C2=CC(=O)C3=C(C(=C(C=C3O2)OC4C(C(C(C(O4)C(=O)O)O)O)O)O)O	probable rare cause in clinic	0.178	TRUE
MOL42	Ginsenoside Rg1	CC(=CCCC(C)(C1CCC2(C1C(CC3C2(CC(C4C3(CCC(C4(C)C)O)C)OC5C(C(C(C(O5)CO)O)O)O)C)O)C)OC6C(C(C(C(O6)CO)O)O)O)C	NA	0.224	FALSE
MOL010921	Estrone	CC12CCC3c4ccc(O)cc4CCC3C1CCC2=O	NA	0.364	FALSE
MOL001942	isoimperatorin	CC(C)=CCOc1c2ccoc2cc2oc(=O)ccc12	40 mg/kg to rat show Hepatotoxic	0.907	TRUE
MOL54	Naringin	CC1C(C(C(C(O1)OC2C(C(C(OC2OC3=CC(=C4C(=O)CC(OC4=C3)C5=CC=C(C=C5)O)O)CO)O)O)O)O)O	NA	0.103	FALSE
MOL69	Wogonin	COC1=C(C=C(C2=C1OC(=CC2=O)C3=CC=CC=C3)O)O	NA	0.085	TRUE
MOL87	Luteolin	C1=CC(=C(C=C1C2=CC(=O)C3=C(C=C(C=C3O2)O)O)O)O	NA	0.084	TRUE
MOL76	Saikosaponin B	CC1C(C(C(C(O1)OC2CCC3(C(C2(C)CO)CCC4(C3C=CC5=C6CC(CCC6(C(CC54C)O)CO)(C)C)C)C)O)OC7C(C(C(C(O7)CO)O)O)O)O	NA	0.241	FALSE
MOL81	Pachymic acid	CC(C)C(=C)CCC(C1C(CC2(C1(CC=C3C2=CCC4C3(CCC(C4(C)C)OC(=O)C)C)C)C)O)C(=O)O	NA	0.439	FALSE
MOL77	Saikosaponin C	CC1C(C(C(C(O1)OC2C(OC(C(C2O)O)OCC3C(C(C(C(O3)OC4CCC5(C(C4(C)CO)CCC6(C5C=CC78C6(CC(C9(C7CC(CC9)(C)C)CO8)O)C)C)C)O)O)O)CO)O)O)O	NA	0.162	FALSE
MOL22	Chikusetsu saponin IVa	CC1(CCC2(CCC3(C(=CCC4C3(CCC5C4(CCC(C5(C)C)OC6C(C(C(C(O6)C(=O)O)O)O)O)C)C)C2C1)C)C(=O)OC7C(C(C(C(O7)CO)O)O)O)C	NA	0.185	FALSE
MOL18	Benzoylpaeoniflorin	CC12CC3(C4CC1(C4(C(O2)O3)COC(=O)C5=CC=CC=C5)OC6C(C(C(C(O6)COC(=O)C7=CC=CC=C7)O)O)O)O	NA	0.023	FALSE
MOL50	Liquiritin	C1C(OC2=C(C1=O)C=CC(=C2)O)C3=CC=C(C=C3)OC4C(C(C(C(O4)CO)O)O)O	NA	0.115	FALSE
MOL57	Platycodin D3	CC1C(C(C(C(O1)OC2C(C(COC2OC(=O)C34CCC(CC3C5=CCC6C(C5(CC4O)C)(CCC7C6(CC(C(C7(CO)CO)OC8C(C(C(C(O8)COC9C(C(C(C(O9)CO)O)O)O)O)O)O)O)C)C)(C)C)O)O)O)O)OC1C(C(C(CO1)O)OC1C(C(CO1)(CO)O)O)O	NA	0.16	FALSE
MOL005018	Xambioona	CC1(C)C=Cc2cc(C3CC(=O)c4ccc5c(c4O3)C=CC(C)(C)O5)ccc2O1	NA	0.966	FALSE
MOL86	Cynaroside	C1=CC(=C(C=C1C2=CC(=O)C3=C(C=C(C=C3O2)OC4C(C(C(C(O4)CO)O)O)O)O)O)O	NA	0.081	TRUE
ADMETlab：0-0.1(---)、0.1-0.3(--)、0.3-0.5(-)、0.5-0.7(+)、0.7- 0.9(++) 和 0.9-1.0(+++)
